# Supplementary material for: Ammonium 1-ammonio­ethane-1,1-diylbis(hydrogenphospho­nate) dihydrate
Source: Acta Crystallogr Sect E Struct Rep Online. 2008 Nov 13;64(Pt 12):o2340. doi: 10.1107/S1600536808037045 (PMC2960039; doi:10.1107/S1600536808037045)
Supplement: Supplementary file 1 [file e-64-o2340-sup1.cif]

##############################################################################
###                                                                        ###
###        Electronic paper (Acta Crystallographica Section E)             ###
###                                                                        ###
##############################################################################
#                                                                            #
# This CIF contains the data in a paper accepted for publication in Acta     #
# Crystallographica Section E. It conforms to the requirements of Notes      #
# for Authors for Section E, and has been peer reviewed under the auspices   #
# of the IUCr Commission on Journals.                                        #
#                                                                            #
# Full details of the Crystallographic Information File format               #
# are given in the paper "The Crystallographic Information File (CIF):       #
# a New Standard Archive File for Crystallography" by S. R. Hall, F. H.      #
# Allen and I. D. Brown [Acta Cryst. (1991), A47, 655-685].                  #
#                                                                            #
# The current version of the core CIF dictionary is obtainable from          #
# ftp://ftp.iucr.org/pub/cif_core.dic. The current version number is 2.4.    #
#                                                                            #
# Software is freely available for graphical display of the structure(s) in  #
# this CIF.  For information consult the CIF home page http://www.iucr.org/  #
# cif/home.html                                                              #
#                                                                            #
# This file may be used for bona fide research purposes within the           #
# scientific community so long as proper attribution is given to the journal # 
# article from which it was obtained.                                        #
#                                                                            #
##############################################################################
                                             
data_I
_audit_creation_method     SHELXL97
_chemical_name_systematic
;
Ammonium 1-ammonioethane-1,1-diylbis(hydrogenphosphonate) dihydtare
;
_chemical_name_common     ?
_chemical_formula_moiety     'H4 N +, C2 H8 N O6 P2 -, 2(H2 O)'
_chemical_formula_sum     'C2 H16 N2 O8 P2'
_chemical_formula_iupac     'H4 N +, C2 H8 N O6 P2 -, 2H2 O'
_chemical_formula_weight     258.11
_chemical_melting_point     511
_symmetry_cell_setting     'Monoclinic'
_symmetry_space_group_name_H-M     'P 21/c'
_symmetry_space_group_name_hall     '-P 2ybc'
loop_
    _symmetry_equiv_pos_as_xyz
    'x, y, z'
    '-x, y+1/2, -z+1/2'
    '-x, -y, -z'
    'x, -y-1/2, z-1/2'
_cell_length_a     8.8922(3)
_cell_length_b     6.9390(3)
_cell_length_c     18.9576(8)
_cell_angle_alpha     90.00
_cell_angle_beta     117.957(2)
_cell_angle_gamma     90.00
_cell_volume     1033.23(7)
_cell_formula_units_Z     4
_cell_measurement_reflns_used     4102
_cell_measurement_theta_min     2.43
_cell_measurement_theta_max     26.37
_cell_measurement_temperature     173(2)
_exptl_crystal_description     'Needle'
_exptl_crystal_colour     'Colourless'
_exptl_crystal_size_max     0.23
_exptl_crystal_size_mid     0.19
_exptl_crystal_size_min     0.09
_exptl_crystal_density_diffrn     1.659
_exptl_crystal_density_meas     ?
_exptl_crystal_density_method     'Not measured'
_exptl_crystal_F_000     544
_exptl_absorpt_coefficient_mu     0.446
_exptl_absorpt_correction_type     multi-scan
_exptl_absorpt_process_details     '(SADABS; Bruker, 2005)'
_exptl_absorpt_correction_T_min     0.9059
_exptl_absorpt_correction_T_max     0.9631
_diffrn_ambient_temperature     173(2)
_diffrn_radiation_type     MoK\a
_diffrn_radiation_wavelength     0.71073
_diffrn_radiation_source     'Fine-focus sealed tube'
_diffrn_radiation_monochromator     'Graphite'
_diffrn_measurement_device_type     'Bruker SMART APEXII CCD area-detector'
_diffrn_measurement_method     '\f and \w'
_diffrn_detector_area_resol_mean     ?
_diffrn_reflns_number     14152
_diffrn_reflns_av_R_equivalents     0.0568
_diffrn_reflns_av_sigmaI/netI     0.0368
_diffrn_reflns_theta_min     2.43
_diffrn_reflns_theta_max     26.46
_diffrn_reflns_theta_full     26.46
_diffrn_measured_fraction_theta_max     0.993
_diffrn_measured_fraction_theta_full     0.993
_diffrn_reflns_limit_h_min     -11
_diffrn_reflns_limit_h_max     11
_diffrn_reflns_limit_k_min     -8
_diffrn_reflns_limit_k_max     8
_diffrn_reflns_limit_l_min     -23
_diffrn_reflns_limit_l_max     23
_diffrn_standards_number     ?
_diffrn_standards_interval_count     ?
_diffrn_standards_interval_time     ?
_diffrn_standards_decay_%     ?
_refine_special_details
;
 Refinement of <i>F</i>^2^ against ALL reflections. The weighted
 <i>R</i>-factor <i>wR</i> and goodness of fit <i>S</i> are based on
 <i>F</i>^2^, conventional <i>R</i>-factors <i>R</i> are based on <i>F</i>,
 with <i>F</i> set to zero for negative <i>F</i>^2^. The threshold expression
 of <i>F</i>^2^ > \s(<i>F</i>^2^) is used only for calculating
 <i>R</i>-factors(gt) <i>etc</i>. and is not relevant to the choice of
 reflections for refinement. <i>R</i>-factors based on <i>F</i>^2^ are
 statistically about twice as large as those based on <i>F</i>, and
 <i>R</i>-factors based on ALL data will be even larger.
;
_reflns_number_total     2126
_reflns_number_gt     1710
_reflns_threshold_expression     I>2\s(I)
_refine_ls_structure_factor_coef     Fsqd
_refine_ls_matrix_type     'Full'
_refine_ls_R_factor_all     0.0484
_refine_ls_R_factor_gt     0.0333
_refine_ls_wR_factor_gt     0.0686
_refine_ls_wR_factor_ref     0.0742
_refine_ls_goodness_of_fit_ref     1.055
_refine_ls_restrained_S_all     1.055
_refine_ls_number_reflns     2126
_refine_ls_number_parameters     180
_refine_ls_number_restraints     2
_refine_ls_hydrogen_treatment     'Mixed'
_refine_ls_weighting_scheme     'Calc'
_refine_ls_weighting_details
         'calc w=1/[\s^2^(Fo^2^)+(0.0326P)^2^+0.4969P] where P=(Fo^2^+2Fc^2^)/3'
_atom_sites_solution_hydrogens     'Geom '
_atom_sites_solution_primary     'Direct'
_atom_sites_solution_secondary     'Difmap'
_refine_ls_shift/su_max     0.001
_refine_ls_shift/su_mean     0.000
_refine_diff_density_max     0.504
_refine_diff_density_min     -0.423
_refine_ls_extinction_method     'None'
_refine_ls_extinction_coef     ?
loop_
    _atom_type_symbol
    _atom_type_description
    _atom_type_scat_dispersion_real
    _atom_type_scat_dispersion_imag
    _atom_type_scat_source
    'C' 'C' 0.0033 0.0016
                         'International Tables Vol C Tables 4.2.6.8 and 6.1.1.4'
    'H' 'H' 0.0000 0.0000
                         'International Tables Vol C Tables 4.2.6.8 and 6.1.1.4'
    'N' 'N' 0.0061 0.0033
                         'International Tables Vol C Tables 4.2.6.8 and 6.1.1.4'
    'O' 'O' 0.0106 0.0060
                         'International Tables Vol C Tables 4.2.6.8 and 6.1.1.4'
    'P' 'P' 0.1023 0.0942
                         'International Tables Vol C Tables 4.2.6.8 and 6.1.1.4'
_computing_data_collection     'APEX2 (Bruker, 2005)'
_computing_cell_refinement     'SAINT (Bruker, 2005)'
_computing_data_reduction     'SAINT (Bruker, 2005)'
_computing_structure_solution     'SHELXTL (Sheldrick, 2008)'
_computing_structure_refinement     'SHELXTL (Sheldrick, 2008)'
_computing_molecular_graphics     'SHELXTL (Sheldrick, 2008)'
_computing_publication_material
                             'SHELXTL (Sheldrick, 2008) and PLATON (Spek, 2003)'
loop_
    _atom_site_type_symbol
    _atom_site_label
    _atom_site_fract_x
    _atom_site_fract_y
    _atom_site_fract_z
    _atom_site_U_iso_or_equiv
    _atom_site_adp_type
    _atom_site_calc_flag
    _atom_site_refinement_flags
    _atom_site_occupancy
    _atom_site_disorder_assembly
    _atom_site_disorder_group
    P P1 0.45684(7) 0.78215(7) 0.83905(3) 0.00967(14) Uani d . 1 . .
    P P2 0.75545(7) 0.49061(7) 0.90274(3) 0.00998(14) Uani d . 1 . .
    C C1 0.6842(3) 0.7385(3) 0.86839(12) 0.0102(4) Uani d . 1 . .
    C C2 0.7977(3) 0.8851(3) 0.93146(13) 0.0151(5) Uani d . 1 . .
    H H2A 0.9172 0.8604 0.9460 0.023 Uiso calc R 1 . .
    H H2B 0.7816 0.8730 0.9790 0.023 Uiso calc R 1 . .
    H H2C 0.7668 1.0157 0.9097 0.023 Uiso calc R 1 . .
    N N1 0.7091(2) 0.7652(3) 0.79539(11) 0.0110(4) Uani d . 1 . .
    N N2 0.4118(3) 0.2940(3) 0.92879(12) 0.0156(4) Uani d . 1 . .
    O O1 0.41873(18) 0.6941(2) 0.90108(8) 0.0136(3) Uani d . 1 . .
    O O2 0.42601(18) 0.99358(19) 0.82470(8) 0.0138(3) Uani d . 1 . .
    O O3 0.35764(18) 0.6661(2) 0.75879(9) 0.0118(3) Uani d . 1 . .
    O O4 0.61946(17) 0.3541(2) 0.84970(8) 0.0127(3) Uani d . 1 . .
    O O5 0.92422(18) 0.4672(2) 0.90282(8) 0.0137(3) Uani d . 1 . .
    O O6 0.7742(2) 0.4803(2) 0.98869(9) 0.0142(3) Uani d . 1 . .
    H H3O 0.366(3) 0.724(4) 0.7255(16) 0.033(8) Uiso d . 1 . .
    H H6O 0.873(4) 0.492(4) 1.0228(18) 0.044(9) Uiso d . 1 . .
    H H11N 0.653(3) 0.669(4) 0.7568(15) 0.022(6) Uiso d . 1 . .
    H H12N 0.822(3) 0.761(3) 0.8110(14) 0.016(6) Uiso d . 1 . .
    H H13N 0.672(3) 0.878(4) 0.7751(14) 0.019(7) Uiso d . 1 . .
    H H21N 0.303(4) 0.265(4) 0.9075(17) 0.036(8) Uiso d . 1 . .
    H H22N 0.453(3) 0.222(4) 0.9061(16) 0.028(8) Uiso d . 1 . .
    H H23N 0.418(3) 0.422(5) 0.9160(17) 0.039(8) Uiso d . 1 . .
    H H24N 0.463(3) 0.275(3) 0.9819(15) 0.013(6) Uiso d . 1 . .
    O O7 0.0562(2) 0.2189(3) 0.83327(12) 0.0225(4) Uani d . 1 . .
    O O8 -0.0558(2) 0.3200(3) 0.67241(11) 0.0235(4) Uani d D 1 . .
    H H71O 0.019(4) 0.249(4) 0.786(2) 0.042(9) Uiso d . 1 . .
    H H72O 0.004(3) 0.278(4) 0.8504(16) 0.025(8) Uiso d . 1 . .
    H H81O -0.145(3) 0.279(4) 0.6455(15) 0.034(9) Uiso d D 1 . .
    H H82O -0.064(4) 0.431(3) 0.668(2) 0.063(12) Uiso d D 1 . .
loop_
    _atom_site_aniso_label
    _atom_site_aniso_U_11
    _atom_site_aniso_U_22
    _atom_site_aniso_U_33
    _atom_site_aniso_U_12
    _atom_site_aniso_U_13
    _atom_site_aniso_U_23
    P1 0.0092(3) 0.0081(3) 0.0112(3) 0.0005(2) 0.0044(2) 0.0006(2)
    P2 0.0099(3) 0.0091(3) 0.0099(3) 0.0006(2) 0.0038(2) 0.0007(2)
    C1 0.0101(10) 0.0095(10) 0.0110(10) -0.0006(8) 0.0049(8) 0.0002(8)
    C2 0.0152(11) 0.0123(11) 0.0167(11) -0.0028(9) 0.0065(9) -0.0034(9)
    N1 0.0104(10) 0.0097(9) 0.0125(9) 0.0006(8) 0.0051(8) 0.0019(8)
    N2 0.0169(11) 0.0169(11) 0.0144(11) -0.0005(9) 0.0084(9) -0.0014(8)
    O1 0.0138(8) 0.0141(8) 0.0144(8) 0.0004(6) 0.0078(6) 0.0025(6)
    O2 0.0155(8) 0.0104(7) 0.0152(7) 0.0010(6) 0.0069(6) 0.0004(6)
    O3 0.0130(8) 0.0103(7) 0.0108(7) -0.0015(6) 0.0044(6) 0.0010(6)
    O4 0.0131(8) 0.0100(7) 0.0142(7) -0.0009(6) 0.0058(6) -0.0007(6)
    O5 0.0117(8) 0.0144(8) 0.0141(7) 0.0018(6) 0.0052(6) -0.0001(6)
    O6 0.0107(8) 0.0194(8) 0.0114(7) 0.0008(6) 0.0042(7) 0.0014(6)
    O7 0.0173(9) 0.0237(9) 0.0262(10) 0.0030(7) 0.0100(8) -0.0056(8)
    O8 0.0164(10) 0.0216(10) 0.0324(10) 0.0009(8) 0.0115(9) -0.0013(8)
_geom_special_details
;
 All s.u.'s (except the s.u. in the dihedral angle between two l.s. planes)
 are estimated using the full covariance matrix. The cell s.u.'s are taken
 into account individually in the estimation of s.u.'s in distances, angles
 and torsion angles; correlations between s.u.'s in cell parameters are only
 used when they are defined by crystal symmetry. An approximate (isotropic)
 treatment of cell s.u.'s is used for estimating s.u.'s involving l.s. planes.
;
loop_
    _geom_bond_atom_site_label_1
    _geom_bond_atom_site_label_2
    _geom_bond_site_symmetry_2
    _geom_bond_distance
    _geom_bond_publ_flag
    P1 O2 . 1.4939(14) ?
    P1 O1 . 1.4982(14) ?
    P1 O3 . 1.5760(15) ?
    P1 C1 . 1.853(2) ?
    P2 O4 . 1.4933(15) ?
    P2 O5 . 1.5088(15) ?
    P2 O6 . 1.5598(15) ?
    P2 C1 . 1.843(2) ?
    C1 N1 . 1.512(3) ?
    C1 C2 . 1.534(3) ?
    C2 H2A . 0.9800 ?
    C2 H2B . 0.9800 ?
    C2 H2C . 0.9800 ?
    N1 H11N . 0.94(3) ?
    N1 H12N . 0.90(3) ?
    N1 H13N . 0.87(3) ?
    N2 H21N . 0.88(3) ?
    N2 H22N . 0.85(3) ?
    N2 H23N . 0.93(3) ?
    N2 H24N . 0.90(2) ?
    O3 H3O . 0.78(3) ?
    O6 H6O . 0.81(3) ?
    O7 H71O . 0.83(3) ?
    O7 H72O . 0.80(3) ?
    O8 H81O . 0.768(17) ?
    O8 H82O . 0.775(18) ?
loop_
    _geom_angle_atom_site_label_1
    _geom_angle_atom_site_label_2
    _geom_angle_atom_site_label_3
    _geom_angle_site_symmetry_1
    _geom_angle_site_symmetry_3
    _geom_angle
    _geom_angle_publ_flag
    O2 P1 O1 . . 116.99(8) ?
    O2 P1 O3 . . 110.75(8) ?
    O1 P1 O3 . . 108.61(9) ?
    O2 P1 C1 . . 107.25(9) ?
    O1 P1 C1 . . 108.31(9) ?
    O3 P1 C1 . . 104.13(9) ?
    O4 P2 O5 . . 115.05(8) ?
    O4 P2 O6 . . 109.31(8) ?
    O5 P2 O6 . . 112.01(8) ?
    O4 P2 C1 . . 108.55(9) ?
    O5 P2 C1 . . 106.13(9) ?
    O6 P2 C1 . . 105.23(9) ?
    N1 C1 C2 . . 107.87(16) ?
    N1 C1 P2 . . 105.33(13) ?
    C2 C1 P2 . . 110.63(14) ?
    N1 C1 P1 . . 108.22(14) ?
    C2 C1 P1 . . 110.60(14) ?
    P2 C1 P1 . . 113.86(10) ?
    C1 C2 H2A . . 109.5 ?
    C1 C2 H2B . . 109.5 ?
    H2A C2 H2B . . 109.5 ?
    C1 C2 H2C . . 109.5 ?
    H2A C2 H2C . . 109.5 ?
    H2B C2 H2C . . 109.5 ?
    C1 N1 H11N . . 111.7(15) ?
    C1 N1 H12N . . 108.2(15) ?
    H11N N1 H12N . . 110(2) ?
    C1 N1 H13N . . 109.0(15) ?
    H11N N1 H13N . . 110(2) ?
    H12N N1 H13N . . 108(2) ?
    H21N N2 H22N . . 106(3) ?
    H21N N2 H23N . . 107(2) ?
    H22N N2 H23N . . 110(3) ?
    H21N N2 H24N . . 110(2) ?
    H22N N2 H24N . . 112(2) ?
    H23N N2 H24N . . 112(2) ?
    P1 O3 H3O . . 107(2) ?
    P2 O6 H6O . . 112(2) ?
    H71O O7 H72O . . 108(3) ?
    H81O O8 H82O . . 106(3) ?
loop_
    _geom_torsion_atom_site_label_1
    _geom_torsion_atom_site_label_2
    _geom_torsion_atom_site_label_3
    _geom_torsion_atom_site_label_4
    _geom_torsion_site_symmetry_1
    _geom_torsion_site_symmetry_2
    _geom_torsion_site_symmetry_3
    _geom_torsion_site_symmetry_4
    _geom_torsion
    _geom_torsion_publ_flag
    O4 P2 C1 N1 . . . . -77.19(14) ?
    O5 P2 C1 N1 . . . . 47.00(15) ?
    O6 P2 C1 N1 . . . . 165.88(13) ?
    O4 P2 C1 C2 . . . . 166.50(13) ?
    O5 P2 C1 C2 . . . . -69.31(15) ?
    O6 P2 C1 C2 . . . . 49.58(16) ?
    O4 P2 C1 P1 . . . . 41.22(13) ?
    O5 P2 C1 P1 . . . . 165.41(10) ?
    O6 P2 C1 P1 . . . . -75.71(12) ?
    O2 P1 C1 N1 . . . . -71.57(14) ?
    O1 P1 C1 N1 . . . . 161.33(13) ?
    O3 P1 C1 N1 . . . . 45.86(15) ?
    O2 P1 C1 C2 . . . . 46.40(16) ?
    O1 P1 C1 C2 . . . . -80.71(15) ?
    O3 P1 C1 C2 . . . . 163.82(14) ?
    O2 P1 C1 P2 . . . . 171.69(10) ?
    O1 P1 C1 P2 . . . . 44.58(13) ?
    O3 P1 C1 P2 . . . . -70.88(12) ?
loop_
    _geom_hbond_atom_site_label_D
    _geom_hbond_atom_site_label_H
    _geom_hbond_atom_site_label_A
    _geom_hbond_site_symmetry_A
    _geom_hbond_distance_DH
    _geom_hbond_distance_HA
    _geom_hbond_distance_DA
    _geom_hbond_angle_DHA
    O3 H3O O4 2_656 0.78(3) 1.74(3) 2.523(2) 179(3)
    O6 H6O O5 3_767 0.81(3) 1.71(3) 2.526(2) 175(3)
    N1 H11N O2 2_646 0.94(3) 1.83(3) 2.759(2) 169(2)
    N1 H12N O8 2_656 0.90(3) 2.00(3) 2.873(3) 164(2)
    N1 H13N O3 2_656 0.87(3) 2.08(3) 2.928(2) 167(2)
    N2 H21N O7 . 0.88(3) 2.00(3) 2.860(3) 165(3)
    N2 H22N O2 1_545 0.85(3) 2.14(3) 2.914(3) 151(2)
    N2 H23N O1 . 0.93(3) 1.91(3) 2.832(3) 171(3)
    N2 H24N O1 3_667 0.90(2) 1.97(3) 2.850(3) 165(2)
    O7 H71O O8 . 0.83(3) 1.99(3) 2.817(3) 177(3)
    O7 H72O O5 1_455 0.80(3) 1.97(3) 2.745(2) 165(3)
    O8 H81O O1 2_546 0.768(17) 2.244(19) 2.984(2) 162(3)
    O8 H82O O7 2_556 0.775(18) 1.999(19) 2.770(3) 173(4)
data_global
_journal_date_recd_electronic     2008-11-06
_journal_date_accepted     2008-11-10
_journal_name_full     'Acta Crystallographica, Section E'
_journal_year     2008
_journal_volume     64
_journal_issue     12
_journal_page_first     o2340
_journal_page_last     o2340
_journal_paper_category     QO
_journal_coeditor_code     RK2118
_publ_contact_author_name     'V.V. Bon'
_publ_contact_author_address
;
 V.I.Vernadskii Institute of General and Inorganic Chemistry Kyiv 03680 Ukraine
;
_publ_contact_author_email     'bon@ionc.kiev.ua'
_publ_contact_author_fax     '+380(44)4243070'
_publ_contact_author_phone     '+380(50)6750679'
_publ_section_title
;
Ammonium 1-ammonioethane-1,1-diylbis(hydrogenphosphonate) dihydrate
;
loop_
    _publ_author_name
    _publ_author_address
    'Bon, V. V.'
;
V. I. Vernadskii Institute of General and Inorganic Chemistry
Kyiv 03680
Ukraine
;
    'Dudko, A. V.'
;
V. I. Vernadskii Institute of General and Inorganic Chemistry
Kyiv 03680
Ukraine
;
    'Kozachkova, A. N.'
;
V. I. Vernadskii Institute of General and Inorganic Chemistry
Kyiv 03680
Ukraine
;
    'Pekhnyo, V. I.'
;
V. I. Vernadskii Institute of General and Inorganic Chemistry
Kyiv 03680
Ukraine
;
