# Supplementary material for: Ammonium 1-ammonio­ethane-1,1-diylbis(hydrogenphospho­nate) dihydrate
Source: Acta Crystallogr Sect E Struct Rep Online. 2008 Nov 13;64(Pt 12):o2340. doi: 10.1107/S1600536808037045 (PMC2960039; doi:10.1107/S1600536808037045)
Supplement: Supplementary file 2 [file e-64-o2340-Isup2.hkl]

# 
# h,k,l, Fc-squared, Fo-squared, sigma(Fo-squared) and status flag 
# 
data_I
_shelx_title ' 901 in P2(1)/n              New: P21/c' 
_shelx_refln_list_code          4 
_shelx_F_calc_maximum      218.04 
_exptl_crystal_F_000       544.00 
_reflns_d_resolution_high  0.7974 
 
loop_ 
 _symmetry_equiv_pos_as_xyz 
 'x, y, z' 
 '-x, y+1/2, -z+1/2' 
 '-x, -y, -z' 
 'x, -y-1/2, z-1/2' 
 
_cell_length_a     8.8922 
_cell_length_b     6.9390 
_cell_length_c    18.9576 
_cell_angle_alpha  90.000 
_cell_angle_beta  117.957 
_cell_angle_gamma  90.000 
 
_shelx_F_squared_multiplier     1.000 
 
loop_ 
 _refln_index_h 
 _refln_index_k 
 _refln_index_l 
 _refln_F_squared_calc 
 _refln_F_squared_meas 
 _refln_F_squared_sigma 
 _refln_observed_status 
   1   0   0     7594.13     7556.54     76.30 o 
   2   0   0      222.80      265.49     12.26 o 
   3   0   0      929.17     1029.39     19.13 o 
   4   0   0      452.69      444.95     15.61 o 
   5   0   0      877.46      868.13     26.45 o 
   6   0   0     5379.65     5394.63     86.30 o 
   7   0   0      248.97      273.46     23.15 o 
   8   0   0      354.79      400.99     42.41 o 
   9   0   0      169.16      194.47     47.42 o 
   3   1   0     5397.47     5561.49     48.88 o 
   4   1   0     2044.42     2047.51     25.30 o 
   5   1   0      329.56      318.89     11.27 o 
   6   1   0        9.71        0.46      6.46 o 
   7   1   0       16.16       20.22      8.60 o 
   8   1   0      587.32      650.82     31.69 o 
   9   1   0      805.11      788.32     64.65 o 
   0   2   0     4944.34     4631.89     48.57 o 
   1   2   0     4308.62     4316.95     33.23 o 
   2   2   0     7911.10     7552.80     56.67 o 
   3   2   0     1605.58     1667.55     27.29 o 
   4   2   0     1175.72     1187.11     21.49 o 
   5   2   0      405.93      382.36     11.38 o 
   6   2   0     1390.98     1294.92     27.23 o 
   7   2   0      572.95      569.49     20.15 o 
   8   2   0     1627.05     1630.66     34.71 o 
   9   2   0       74.69       67.40     21.45 o 
   1   3   0     1404.63     1490.78     18.84 o 
   2   3   0       20.71       12.29      4.03 o 
   3   3   0      195.37      168.99      6.90 o 
   4   3   0     2913.23     2844.18     37.75 o 
   5   3   0       47.24       33.89      7.22 o 
   6   3   0      305.80      282.16     17.41 o 
   7   3   0      398.69      377.96     17.26 o 
   8   3   0      321.48      385.46     33.10 o 
   9   3   0      161.11      122.35     30.46 o 
   0   4   0    11189.58    11159.76    172.28 o 
   1   4   0      279.70      299.10     11.29 o 
   2   4   0       45.98       38.45      5.41 o 
   3   4   0      207.64      218.87     10.10 o 
   4   4   0     2774.80     2688.68     34.05 o 
   5   4   0      213.30      188.49     12.41 o 
   6   4   0     1826.07     1757.12     32.99 o 
   7   4   0      215.98      208.69     15.57 o 
   8   4   0       99.76      125.10     26.74 o 
   1   5   0       65.13       55.72      7.76 o 
   2   5   0      780.13      758.91     21.21 o 
   3   5   0      104.51      108.16      8.91 o 
   4   5   0      997.97      987.20     24.87 o 
   5   5   0      929.21      896.87     24.58 o 
   6   5   0      161.44      179.84     18.44 o 
   7   5   0        0.38        5.48     21.18 o 
   8   5   0      351.61      441.36     74.77 o 
   0   6   0     1820.30     1697.38     54.20 o 
   1   6   0        7.72        6.08      7.62 o 
   2   6   0      238.29      255.29     15.63 o 
   3   6   0       31.29       33.85      9.30 o 
   4   6   0        3.60        7.89     10.34 o 
   5   6   0      685.59      707.99     39.91 o 
   6   6   0      981.88     1022.33     49.54 o 
   7   6   0      263.62      344.56     50.49 o 
   1   7   0     1690.97     1637.88     32.01 o 
   2   7   0        0.44       -4.67      8.17 o 
   3   7   0        7.24        4.91     12.02 o 
   4   7   0      166.63      183.90     36.32 o 
   5   7   0      173.57      184.77     29.82 o 
   0   8   0      633.83      729.56     34.61 o 
   1   8   0        6.23       45.35     19.97 o 
   2   8   0     1026.84     1048.00     73.74 o 
   3   8   0        7.52       -3.26     19.18 o 
  -9   1   1      129.67      182.91     26.15 o 
  -8   1   1      493.41      519.89     21.24 o 
  -7   1   1      809.30      778.35     21.54 o 
  -6   1   1     1264.11     1242.84     26.12 o 
  -5   1   1     2786.91     2759.05     32.93 o 
  -4   1   1      376.00      400.72     10.90 o 
  -3   1   1      825.32      972.93     13.43 o 
  -2   1   1     1714.77     1698.85     14.50 o 
  -1   1   1     2485.34     2677.23     17.79 o 
   0   1   1     6246.98     6380.14     43.48 o 
   1   1   1     1143.21     1145.74     11.62 o 
   2   1   1     2713.38     2585.37     23.61 o 
   3   1   1      324.18      349.83      8.09 o 
   4   1   1      539.39      533.23     12.25 o 
   5   1   1     1298.99     1297.62     21.24 o 
   6   1   1     1367.91     1331.92     25.86 o 
   7   1   1       17.31       11.97      9.93 o 
   8   1   1      658.27      694.68     36.22 o 
   9   1   1        6.26        3.59     27.49 o 
  -9   2   1        3.84       -6.68     13.55 o 
  -8   2   1       13.01       22.63     14.67 o 
  -7   2   1      136.78      131.75     12.31 o 
  -6   2   1      985.43      986.01     18.43 o 
  -5   2   1        9.17       14.35      4.67 o 
  -4   2   1      266.26      257.61      8.47 o 
  -3   2   1       39.45       52.03      4.29 o 
  -2   2   1      102.86      130.62      4.85 o 
  -1   2   1      979.87     1042.71     11.76 o 
   0   2   1     1837.77     1801.21     16.65 o 
   1   2   1     1728.64     1846.40     15.78 o 
   2   2   1      398.63      401.65      9.62 o 
   3   2   1      361.57      347.93     11.15 o 
   4   2   1       37.64       33.21      7.08 o 
   5   2   1        0.78        1.23      7.08 o 
   6   2   1       38.78       31.51      9.22 o 
   7   2   1      114.18      109.51     12.12 o 
   8   2   1       48.88       70.67     19.53 o 
   9   2   1       45.24       42.17     24.47 o 
  -9   3   1       37.25       25.35     19.28 o 
  -8   3   1       96.09      129.77     18.80 o 
  -7   3   1     3246.42     3137.16     50.03 o 
  -6   3   1      208.14      192.19     12.91 o 
  -5   3   1      241.45      234.48     12.43 o 
  -4   3   1     1852.75     1828.67     22.89 o 
  -3   3   1     1788.62     1716.08     21.56 o 
  -2   3   1     4252.17     4362.40     36.41 o 
  -1   3   1     9810.28    10230.88    112.61 o 
   0   3   1     2691.07     2593.59     26.35 o 
   1   3   1      404.08      491.28     10.57 o 
   2   3   1      189.10      186.47      6.95 o 
   3   3   1        0.88       -4.65      4.65 o 
   4   3   1     4228.77     4179.84     49.58 o 
   5   3   1      161.70      158.67     11.61 o 
   6   3   1      588.37      591.29     19.75 o 
   7   3   1        1.81       18.85      9.15 o 
   8   3   1       31.01       38.90     12.62 o 
   9   3   1      189.75      227.38     68.22 o 
  -8   4   1      436.66      531.11     37.82 o 
  -7   4   1      224.30      262.61     16.76 o 
  -6   4   1        3.11        2.26      8.23 o 
  -5   4   1      248.34      239.80     13.18 o 
  -4   4   1      128.41      131.38      7.87 o 
  -3   4   1      366.56      366.67     11.58 o 
  -2   4   1      932.01      931.71     17.38 o 
  -1   4   1       57.04       65.38      7.80 o 
   0   4   1        0.46        2.80      5.28 o 
   1   4   1      819.81      789.11     15.56 o 
   2   4   1       45.17       40.98      5.86 o 
   3   4   1      219.74      220.16      9.06 o 
   4   4   1      272.41      281.60     15.87 o 
   5   4   1      657.93      653.23     22.42 o 
   6   4   1       35.12       34.12     10.88 o 
   7   4   1       34.85       25.05     18.22 o 
   8   4   1       42.63       40.43     19.43 o 
  -8   5   1        0.10        7.89     20.00 o 
  -7   5   1        8.96        2.56     14.50 o 
  -6   5   1     1003.22      959.59     39.36 o 
  -5   5   1     4274.69     4229.73     86.73 o 
  -4   5   1       11.34        5.35      7.84 o 
  -3   5   1       78.52       72.12      9.09 o 
  -2   5   1     1111.28     1080.54     23.30 o 
  -1   5   1      763.17      712.22     18.33 o 
   0   5   1     1133.15     1125.25     28.84 o 
   1   5   1      368.42      344.82     14.17 o 
   2   5   1     2916.52     2865.43     36.36 o 
   3   5   1      153.77      149.96     11.46 o 
   4   5   1      580.99      596.08     20.65 o 
   5   5   1      635.67      607.18     21.84 o 
   6   5   1      269.83      262.72     23.14 o 
   7   5   1      400.05      451.44     37.24 o 
  -7   6   1      495.41      531.82     48.46 o 
  -6   6   1      296.81      275.52     26.30 o 
  -5   6   1      280.12      300.71     25.89 o 
  -4   6   1        1.15       -0.45      8.44 o 
  -3   6   1        3.23        4.53      7.15 o 
  -2   6   1       22.04       15.50      8.28 o 
  -1   6   1      314.02      328.81     14.49 o 
   0   6   1      527.33      506.72     18.77 o 
   1   6   1      130.27      134.19     11.25 o 
   2   6   1      852.45      770.23     22.81 o 
   3   6   1      795.05      808.97     29.07 o 
   4   6   1     1118.70     1117.08     37.34 o 
   5   6   1       27.57       43.63     13.24 o 
   6   6   1        0.10       31.47     16.98 o 
  -6   7   1        2.82       -6.95     20.86 o 
  -5   7   1       32.85       83.98     21.58 o 
  -4   7   1      578.62      585.98     57.06 o 
  -3   7   1      536.78      540.04     27.09 o 
  -2   7   1      256.28      294.56     17.24 o 
  -1   7   1      156.32      157.56     13.32 o 
   0   7   1      713.00      726.79     21.87 o 
   1   7   1      164.92      174.11     14.09 o 
   2   7   1       45.56       53.33     10.49 o 
   3   7   1      105.41       99.41     18.58 o 
   4   7   1      493.64      533.60     35.49 o 
   5   7   1        1.95      -16.89     18.63 o 
  -4   8   1       13.74       23.81     23.47 o 
  -3   8   1       51.60      102.39     49.86 o 
  -2   8   1        0.48        8.28     15.62 o 
  -1   8   1       35.71       35.71     12.15 o 
   0   8   1       32.82       82.91     15.65 o 
   1   8   1     1536.02     1487.32     62.41 o 
   2   8   1      271.63      336.41     61.52 o 
   3   8   1      207.04      275.76     27.72 o 
 -10   0   2      101.64      141.07     51.88 o 
  -9   0   2      287.17      246.65     31.58 o 
  -8   0   2       30.39       48.62     25.32 o 
  -7   0   2     3206.85     3161.04     62.70 o 
  -6   0   2       15.50        8.12     10.70 o 
  -5   0   2      241.02      258.04     15.89 o 
  -4   0   2     7966.31     8633.10    100.64 o 
  -3   0   2    47543.51    46616.73    407.76 o 
  -2   0   2      464.76      475.05     10.39 o 
  -1   0   2    11028.86    11122.77    104.14 o 
   0   0   2     1540.15     1524.90     18.03 o 
   2   0   2     8666.49     8638.19     84.29 o 
   3   0   2     5615.33     5388.14     67.06 o 
   4   0   2      459.99      453.38     16.45 o 
   5   0   2     3051.63     2889.31     54.48 o 
   6   0   2     2493.08     2344.98     51.36 o 
   7   0   2     1227.01     1249.34     38.43 o 
   8   0   2      445.07      429.67     65.46 o 
   9   0   2        5.99        1.02     21.68 o 
 -10   1   2       18.46        5.09     32.58 o 
  -9   1   2       80.38      110.79     22.01 o 
  -8   1   2      143.06      172.28     14.43 o 
  -7   1   2      145.03      167.31     12.62 o 
  -6   1   2        0.54        7.83      6.84 o 
  -5   1   2      312.26      298.26     10.90 o 
  -4   1   2     2912.03     2931.69     35.28 o 
  -3   1   2     5266.10     4960.38     40.54 o 
  -2   1   2     1249.70     1241.87     11.35 o 
  -1   1   2     4277.76     4453.15     32.58 o 
   0   1   2     4106.20     4082.89     34.54 o 
   1   1   2      778.18      792.97      8.80 o 
   2   1   2      678.23      673.89     10.79 o 
   3   1   2      139.70      165.58      6.59 o 
   4   1   2        1.93       -4.39      4.39 o 
   5   1   2      327.22      323.38     12.50 o 
   6   1   2      179.55      163.64     11.62 o 
   7   1   2      525.69      540.61     21.37 o 
   8   1   2     1522.33     1497.57     35.63 o 
   9   1   2      859.00     1007.74    103.39 o 
  -9   2   2      894.53      948.03     46.09 o 
  -8   2   2      345.73      340.47     17.46 o 
  -7   2   2      909.45      821.05     23.53 o 
  -6   2   2        0.57       -6.46      6.46 o 
  -5   2   2     5000.46     4791.70     51.82 o 
  -4   2   2      303.76      303.94      9.58 o 
  -3   2   2     2381.31     2414.21     22.02 o 
  -2   2   2       59.95       35.94      3.33 o 
  -1   2   2     8396.03     8379.18     59.11 o 
   0   2   2     9084.69     8938.16     63.32 o 
   1   2   2      722.63      593.38      8.63 o 
   2   2   2     3547.68     3927.95     37.57 o 
   3   2   2      491.74      468.79     12.48 o 
   4   2   2     2276.65     2301.58     30.92 o 
   5   2   2     7420.87     6926.28     74.57 o 
   6   2   2      127.12      129.80     11.99 o 
   7   2   2      138.73      135.03     13.34 o 
   8   2   2      495.33      612.24     46.04 o 
   9   2   2      323.27      300.07     25.56 o 
  -9   3   2        2.39        2.98     17.94 o 
  -8   3   2       19.10       19.97     14.94 o 
  -7   3   2       84.09      108.85     12.83 o 
  -6   3   2        1.86       -7.57      7.57 o 
  -5   3   2      890.70      843.04     17.34 o 
  -4   3   2      630.51      621.37     13.43 o 
  -3   3   2      248.68      233.14      7.21 o 
  -2   3   2      100.35      100.38      5.12 o 
  -1   3   2     1182.85     1156.07     15.28 o 
   0   3   2     2678.54     2869.45     29.42 o 
   1   3   2     2126.02     2203.25     23.99 o 
   2   3   2        0.94       -0.42      3.76 o 
   3   3   2       63.28       63.31      7.34 o 
   4   3   2       78.37       81.82      8.36 o 
   5   3   2       40.56       37.49      8.86 o 
   6   3   2      106.55      107.37     11.51 o 
   7   3   2       98.11      132.31     13.78 o 
   8   3   2      329.24      357.66     25.37 o 
  -9   4   2       73.35      165.59     45.35 o 
  -8   4   2      453.51      423.76     62.96 o 
  -7   4   2     1824.65     1842.31     39.45 o 
  -6   4   2       14.10       17.97      8.47 o 
  -5   4   2      200.47      211.73     10.61 o 
  -4   4   2     1687.51     1618.91     23.72 o 
  -3   4   2     3696.30     3650.00     38.79 o 
  -2   4   2       39.91       37.68      5.93 o 
  -1   4   2      574.93      583.84     14.83 o 
   0   4   2       17.51        9.45      5.71 o 
   1   4   2      153.67      152.53      8.29 o 
   2   4   2     2405.55     2392.71     28.71 o 
   3   4   2     4793.83     4607.46     50.68 o 
   4   4   2     1621.33     1527.02     27.49 o 
   5   4   2       43.09       42.59      8.62 o 
   6   4   2      175.94      187.61     16.36 o 
   7   4   2       31.65       36.32     11.88 o 
   8   4   2      400.89      578.63     83.27 o 
  -8   5   2       11.27       58.74     30.34 o 
  -7   5   2       97.81      153.49     18.78 o 
  -6   5   2     1141.75     1163.20     34.88 o 
  -5   5   2       17.09       14.07      8.72 o 
  -4   5   2      113.47      112.61      9.80 o 
  -3   5   2       32.76       41.43      8.30 o 
  -2   5   2        8.25       22.30      7.61 o 
  -1   5   2      156.33      158.13     11.52 o 
   0   5   2        2.73        4.06      7.57 o 
   1   5   2     4760.22     4756.67     56.84 o 
   2   5   2        0.16        0.08      7.01 o 
   3   5   2       66.58       82.17      8.39 o 
   4   5   2      556.43      499.11     25.61 o 
   5   5   2        0.05        3.58      8.10 o 
   6   5   2        0.15       20.99     10.15 o 
   7   5   2      375.13      451.34     49.81 o 
  -7   6   2      167.67      180.05     24.44 o 
  -6   6   2       21.08       19.62     14.80 o 
  -5   6   2      155.20      171.76     18.68 o 
  -4   6   2      227.90      213.19     14.92 o 
  -3   6   2      756.35      758.53     21.72 o 
  -2   6   2       74.47       66.71      9.79 o 
  -1   6   2      411.61      401.55     17.80 o 
   0   6   2       50.00       55.77     10.84 o 
   1   6   2       60.49       76.64     10.68 o 
   2   6   2      458.96      468.15     17.61 o 
   3   6   2       52.49       47.66     11.99 o 
   4   6   2      869.05      823.35     40.66 o 
   5   6   2      573.12      533.39     27.66 o 
   6   6   2      215.83      252.18     36.13 o 
  -6   7   2       18.69       78.56     42.21 o 
  -5   7   2      265.09      266.43     29.60 o 
  -4   7   2      570.16      585.95     33.20 o 
  -3   7   2       63.93       71.63     15.08 o 
  -2   7   2      849.08      788.24     24.47 o 
  -1   7   2        0.28       -1.22      7.11 o 
   0   7   2      364.31      400.08     18.68 o 
   1   7   2        2.78        6.49      9.65 o 
   2   7   2       57.44       42.35     12.86 o 
   3   7   2       88.47       70.42     14.18 o 
   4   7   2        9.28       -3.91     29.36 o 
   5   7   2        4.99      -16.05     20.72 o 
  -4   8   2       84.90       81.31     27.42 o 
  -3   8   2      235.83      370.84     60.56 o 
  -2   8   2      215.69      279.26     38.17 o 
  -1   8   2     1510.87     1468.29     32.63 o 
   0   8   2       26.98       63.19     22.83 o 
   1   8   2      426.65      396.53     35.96 o 
   2   8   2       20.19       58.31     42.76 o 
   3   8   2       78.90       95.22     36.81 o 
 -10   1   3       68.96       61.94     37.83 o 
  -9   1   3     1148.63     1171.92     31.43 o 
  -8   1   3     1173.81     1147.06     26.76 o 
  -7   1   3      376.21      411.09     16.47 o 
  -6   1   3        0.15        2.73      6.67 o 
  -5   1   3     1111.78     1105.57     18.83 o 
  -4   1   3     2645.48     2832.15     27.35 o 
  -3   1   3     2174.77     2068.27     18.48 o 
  -2   1   3     1222.18     1279.75     12.64 o 
  -1   1   3     2384.03     2351.08     20.51 o 
   0   1   3     1825.98     1833.22     15.15 o 
   1   1   3     3026.85     3142.70     28.33 o 
   2   1   3       66.54       62.25      4.28 o 
   3   1   3       50.49       36.87      4.95 o 
   4   1   3      128.43      125.51      7.44 o 
   5   1   3      365.49      364.90     12.66 o 
   6   1   3      236.42      257.36     13.76 o 
   7   1   3      823.16      831.85     54.14 o 
   8   1   3        0.98       22.87     21.83 o 
   9   1   3      134.45      112.85     52.43 o 
 -10   2   3       24.89       -5.75     38.21 o 
  -9   2   3        0.46        9.18     15.51 o 
  -8   2   3      328.51      328.74     18.09 o 
  -7   2   3     1745.91     1638.20     28.78 o 
  -6   2   3      210.09      223.10     10.83 o 
  -5   2   3      200.97      222.53      9.29 o 
  -4   2   3       30.61       34.44      4.43 o 
  -3   2   3      218.61      267.20      6.58 o 
  -2   2   3     2183.80     2341.49     26.76 o 
  -1   2   3        0.03       -0.35      3.11 o 
   0   2   3     2936.74     2902.88     25.05 o 
   1   2   3       33.95       30.81      3.55 o 
   2   2   3      165.32      192.53      7.20 o 
   3   2   3        0.60       -2.62      5.05 o 
   4   2   3      300.40      294.03     12.44 o 
   5   2   3      851.69      842.23     21.45 o 
   6   2   3      137.46      142.94     12.40 o 
   7   2   3        0.02       -0.95     10.71 o 
   8   2   3       29.89       47.02     15.44 o 
  -9   3   3        5.09       12.50     21.06 o 
  -8   3   3      203.75      203.06     22.70 o 
  -7   3   3      630.83      611.41     20.74 o 
  -6   3   3       62.46       64.52      8.56 o 
  -5   3   3     7917.93     7670.87     68.33 o 
  -4   3   3     2131.50     2175.58     22.79 o 
  -3   3   3      121.94      112.70      5.50 o 
  -2   3   3       62.76       52.90      4.59 o 
  -1   3   3       13.03       -0.81      3.56 o 
   0   3   3        1.35        4.42      3.90 o 
   1   3   3     5093.91     5271.10     44.83 o 
   2   3   3     2809.99     2854.66     30.29 o 
   3   3   3      319.86      323.35     12.06 o 
   4   3   3       92.65       76.73      8.73 o 
   5   3   3      318.66      315.97     14.53 o 
   6   3   3       30.94       42.01     10.16 o 
   7   3   3      624.45      624.38     26.28 o 
   8   3   3       99.16      102.68     20.67 o 
  -9   4   3       77.29      166.92     44.65 o 
  -8   4   3      466.99      538.72     35.95 o 
  -7   4   3      587.58      613.28     25.11 o 
  -6   4   3     1646.63     1641.89     31.27 o 
  -5   4   3      187.56      204.96     11.30 o 
  -4   4   3      149.06      147.64      8.97 o 
  -3   4   3        6.59        3.04      4.45 o 
  -2   4   3       21.82       32.80      6.58 o 
  -1   4   3      103.49      103.65      8.25 o 
   0   4   3      134.67      129.93      8.63 o 
   1   4   3      633.23      666.00     14.98 o 
   2   4   3       71.61       97.93      7.50 o 
   3   4   3      410.62      412.98     16.81 o 
   4   4   3      389.79      386.59     14.47 o 
   5   4   3      527.14      478.38     21.46 o 
   6   4   3       18.28       21.12     11.86 o 
   7   4   3      281.27      317.18     31.56 o 
  -8   5   3     1779.95     1745.11     58.16 o 
  -7   5   3       33.87       39.16     18.15 o 
  -6   5   3        8.35       10.87     11.91 o 
  -5   5   3      427.32      409.16     15.25 o 
  -4   5   3      531.89      499.45     16.09 o 
  -3   5   3     3365.61     3279.59     42.78 o 
  -2   5   3     2768.04     2672.07     41.03 o 
  -1   5   3      292.60      277.92     13.07 o 
   0   5   3     3124.23     3052.34     47.99 o 
   1   5   3     2582.14     2462.91     36.32 o 
   2   5   3      234.25      224.80     11.30 o 
   3   5   3      547.36      527.57     21.56 o 
   4   5   3        0.22       -8.12      8.12 o 
   5   5   3      172.57      174.82     19.01 o 
   6   5   3      242.43      274.52     20.99 o 
   7   5   3       96.46      172.28     57.02 o 
  -7   6   3      337.29      356.54     56.14 o 
  -6   6   3        4.95       33.20     15.86 o 
  -5   6   3      344.41      301.87     20.86 o 
  -4   6   3      891.91      905.94     28.52 o 
  -3   6   3      265.16      266.03     14.32 o 
  -2   6   3      537.44      479.47     17.94 o 
  -1   6   3        2.98        9.13      7.45 o 
   0   6   3       49.42       66.02     10.64 o 
   1   6   3      188.28      179.77     13.30 o 
   2   6   3      262.09      298.09     15.88 o 
   3   6   3      195.84      191.87     16.31 o 
   4   6   3      289.27      261.72     20.73 o 
   5   6   3       39.35       46.86     13.61 o 
   6   6   3      607.14      616.06     55.89 o 
  -6   7   3      240.28      323.58     70.99 o 
  -5   7   3      412.15      395.43     30.37 o 
  -4   7   3      242.61      272.18     22.31 o 
  -3   7   3        0.41       -3.90      9.72 o 
  -2   7   3      610.38      624.30     20.30 o 
  -1   7   3     1442.59     1413.39     32.95 o 
   0   7   3     1033.76      981.39     25.94 o 
   1   7   3       52.56       76.62     14.67 o 
   2   7   3       62.36       48.61     12.95 o 
   3   7   3      142.88      147.45     17.54 o 
   4   7   3        3.67       -3.89     12.58 o 
   5   7   3       64.39       55.66     27.27 o 
  -4   8   3      224.50      418.62    122.06 o 
  -3   8   3      565.08      623.64     34.33 o 
  -2   8   3      756.52      810.87     27.31 o 
  -1   8   3       46.07      113.68     29.46 o 
   0   8   3      356.27      352.89     20.16 o 
   1   8   3        4.79       11.24     14.43 o 
   2   8   3       28.26       44.82     17.21 o 
 -10   0   4      186.01      195.56     63.50 o 
  -9   0   4      515.00      577.12     41.42 o 
  -8   0   4      552.49      575.67     28.17 o 
  -7   0   4      116.05       66.28     14.17 o 
  -6   0   4     4194.65     4199.09     69.61 o 
  -5   0   4     8114.68     8262.13    111.52 o 
  -4   0   4      132.04       92.40      7.88 o 
  -3   0   4      951.68      876.03     18.57 o 
  -2   0   4      572.63      528.31     15.83 o 
  -1   0   4     5685.07     5933.93     48.15 o 
   0   0   4    15647.03    16509.55    211.96 o 
   1   0   4      691.24      664.77     13.54 o 
   2   0   4    12677.10    12999.06    126.40 o 
   3   0   4      150.29      165.01     10.86 o 
   4   0   4       60.83       45.66      8.99 o 
   5   0   4     4198.32     4136.77     88.36 o 
   6   0   4      939.91      956.66     32.48 o 
   7   0   4      544.41      518.81     35.08 o 
   8   0   4     1606.86     1547.96     60.13 o 
 -10   1   4      430.71      415.51     57.49 o 
  -9   1   4      170.67      185.09     26.30 o 
  -8   1   4      181.32      216.63     14.02 o 
  -7   1   4      352.18      387.66     18.80 o 
  -6   1   4      597.42      601.92     16.94 o 
  -5   1   4       89.33       78.83      8.99 o 
  -4   1   4      557.96      557.23     10.29 o 
  -3   1   4      814.91      952.66     12.61 o 
  -2   1   4       23.93        9.27      5.58 o 
  -1   1   4     2150.56     1926.57     14.86 o 
   1   1   4     2217.50     1983.79     18.38 o 
   2   1   4      572.36      575.60      9.54 o 
   3   1   4     1175.13     1166.73     17.36 o 
   4   1   4     2273.82     2184.11     28.61 o 
   5   1   4     2317.79     2240.17     31.02 o 
   6   1   4      207.43      206.36     14.70 o 
   7   1   4      141.57      155.72     15.30 o 
   8   1   4      116.05      115.15     19.74 o 
 -10   2   4      483.53      633.02     91.45 o 
  -9   2   4       44.17       46.92     16.58 o 
  -8   2   4       95.61      113.22     14.42 o 
  -7   2   4     1374.47     1259.17     26.04 o 
  -6   2   4      429.51      429.19     13.30 o 
  -5   2   4      250.96      288.26     10.27 o 
  -4   2   4      537.57      511.09      9.61 o 
  -3   2   4     2358.91     2115.97     22.70 o 
  -2   2   4       10.77       34.68      5.09 o 
  -1   2   4     1906.41     1846.80     18.01 o 
   0   2   4      458.21      526.74      8.92 o 
   1   2   4     7338.06     7911.62     69.04 o 
   2   2   4     4121.19     4097.08     40.60 o 
   3   2   4      251.43      257.49     10.17 o 
   4   2   4       24.57       26.98      7.52 o 
   5   2   4        0.14       -4.52      7.61 o 
   6   2   4       36.44       29.88      9.87 o 
   7   2   4     2046.09     2116.84     49.04 o 
   8   2   4     1342.42     1424.07     71.94 o 
  -9   3   4      222.95      285.35     52.52 o 
  -8   3   4      251.27      267.06     18.92 o 
  -7   3   4      552.85      546.37     18.55 o 
  -6   3   4       70.20       79.21      8.72 o 
  -5   3   4      194.73      200.02      8.32 o 
  -4   3   4      837.07      809.94     12.27 o 
  -3   3   4      245.13      249.22      6.90 o 
  -2   3   4      231.14      228.78      6.98 o 
  -1   3   4     2648.84     2662.42     27.38 o 
   0   3   4     1034.48     1080.12     14.99 o 
   1   3   4     1225.29     1195.01     15.53 o 
   2   3   4       20.68       17.59      4.70 o 
   3   3   4      268.28      264.76     13.09 o 
   4   3   4     1294.03     1237.35     23.22 o 
   5   3   4      200.03      193.65     12.73 o 
   6   3   4      432.68      393.33     24.67 o 
   7   3   4        6.13       22.09     18.09 o 
   8   3   4       14.74       -6.48     18.75 o 
  -9   4   4       82.43      200.30     58.96 o 
  -8   4   4      103.07      102.07     21.38 o 
  -7   4   4       89.32      109.42     14.70 o 
  -6   4   4      161.32      165.77     10.29 o 
  -5   4   4     2941.22     2865.23     35.82 o 
  -4   4   4     1108.11     1139.46     18.17 o 
  -3   4   4      437.65      473.01     10.74 o 
  -2   4   4      168.30      191.42     10.10 o 
  -1   4   4      878.95      865.29     17.63 o 
   0   4   4     2108.63     2107.86     30.96 o 
   1   4   4       80.89       79.80      6.42 o 
   2   4   4       29.87       14.74      5.79 o 
   3   4   4      325.39      302.24     17.79 o 
   4   4   4        0.02       14.30      8.13 o 
   5   4   4      569.51      552.42     24.50 o 
   6   4   4      250.93      246.55     20.08 o 
   7   4   4       40.32       34.49     16.18 o 
  -8   5   4      124.29      206.17     31.32 o 
  -7   5   4       82.86       80.31     16.56 o 
  -6   5   4      438.42      407.41     23.19 o 
  -5   5   4      126.21      127.69     13.03 o 
  -4   5   4       10.84       13.75      6.89 o 
  -3   5   4       27.82       28.47      7.46 o 
  -2   5   4       28.56       23.86      8.17 o 
  -1   5   4      536.49      533.83     17.09 o 
   0   5   4     1416.37     1474.38     27.64 o 
   1   5   4      634.76      629.17     18.07 o 
   2   5   4       65.99       59.99      9.34 o 
   3   5   4      134.85      157.12     15.97 o 
   4   5   4       78.12       67.10     12.04 o 
   5   5   4       92.91       85.85     14.61 o 
   6   5   4        0.45       -2.54     12.47 o 
   7   5   4       17.76       -5.96     25.72 o 
  -7   6   4      254.21      305.52     26.55 o 
  -6   6   4      765.98      789.19     31.55 o 
  -5   6   4       84.93       84.38     15.19 o 
  -4   6   4        3.58        1.35      9.64 o 
  -3   6   4      186.56      219.67     13.19 o 
  -2   6   4       78.85       97.44     10.50 o 
  -1   6   4      300.05      312.90     15.28 o 
   0   6   4       81.68       73.62     11.35 o 
   1   6   4      756.36      804.98     23.46 o 
   2   6   4       31.80       27.09     11.62 o 
   3   6   4      323.06      310.38     27.54 o 
   4   6   4      417.64      370.25     25.06 o 
   5   6   4      373.03      358.70     24.88 o 
   6   6   4      406.01      501.17     66.19 o 
  -6   7   4      124.76      147.73     27.70 o 
  -5   7   4      288.81      276.28     26.95 o 
  -4   7   4       89.58      100.15     17.27 o 
  -3   7   4        5.89       14.77     11.23 o 
  -2   7   4       13.34       17.42      9.82 o 
  -1   7   4      438.00      478.06     21.69 o 
   0   7   4      242.92      244.70     15.01 o 
   1   7   4       70.13      106.08     18.68 o 
   2   7   4       39.58       68.13     12.77 o 
   3   7   4       29.15       38.46     13.30 o 
   4   7   4        5.94       -6.05     14.44 o 
  -4   8   4      694.75      761.07     49.92 o 
  -3   8   4      112.04      163.15     21.35 o 
  -2   8   4      149.66      204.62     27.11 o 
  -1   8   4      267.47      325.74     39.78 o 
   0   8   4      151.81      320.67     55.33 o 
   1   8   4       95.38      130.01     21.61 o 
   2   8   4      330.59      335.14     26.94 o 
 -10   1   5      512.25      576.58     36.99 o 
  -9   1   5       27.17       31.70      9.50 o 
  -8   1   5       21.90       19.28      8.15 o 
  -7   1   5      155.03      165.71     11.85 o 
  -6   1   5     1752.86     1749.03     35.29 o 
  -5   1   5       20.27       28.24      5.89 o 
  -4   1   5        4.13        7.32      3.64 o 
  -3   1   5     4744.13     4978.40     37.78 o 
  -2   1   5      207.34      197.50      5.48 o 
   0   1   5     6188.38     6279.07     44.73 o 
   1   1   5     1333.14     1405.32     15.95 o 
   2   1   5     1723.87     1934.64     21.31 o 
   3   1   5      864.72      902.18     15.02 o 
   4   1   5      478.00      449.12     14.08 o 
   5   1   5       45.53       53.14      7.96 o 
   6   1   5     1717.88     1746.97     36.39 o 
   7   1   5        4.82       -5.01     13.49 o 
   8   1   5       18.84       37.05     26.71 o 
 -10   2   5      176.52      248.54     39.25 o 
  -9   2   5        3.86       -0.89     20.28 o 
  -8   2   5      125.93      126.89     12.20 o 
  -7   2   5       97.55      103.27     10.39 o 
  -6   2   5       14.86       13.25      6.55 o 
  -5   2   5      384.34      395.76      9.63 o 
  -4   2   5      306.90      312.10      8.16 o 
  -3   2   5        9.81        0.88      4.82 o 
  -2   2   5      171.90      177.51      4.71 o 
  -1   2   5     1786.99     1913.11     19.38 o 
   0   2   5     1289.19     1279.75     21.35 o 
   1   2   5      595.76      675.62     13.52 o 
   2   2   5      806.80      832.96     15.05 o 
   3   2   5     1061.31     1067.98     17.29 o 
   4   2   5      449.61      427.60     16.68 o 
   5   2   5      224.89      226.15     14.63 o 
   6   2   5        9.30       14.00      9.75 o 
   7   2   5        8.03       50.04     26.28 o 
   8   2   5       19.84        2.35     27.50 o 
 -10   3   5        2.25       31.16     23.13 o 
  -9   3   5      111.37      121.30     32.43 o 
  -8   3   5     1406.63     1380.05     35.78 o 
  -7   3   5      401.41      400.08     16.05 o 
  -6   3   5     1395.51     1368.31     23.55 o 
  -5   3   5      428.46      416.85      9.91 o 
  -4   3   5       62.21       54.96      8.38 o 
  -3   3   5     1334.04     1303.51     23.11 o 
  -2   3   5       28.24       23.11      3.96 o 
  -1   3   5     1880.05     1952.50     22.04 o 
   0   3   5       15.46       15.80      4.30 o 
   1   3   5     3125.70     3198.75     38.88 o 
   2   3   5     1960.85     1940.66     27.34 o 
   3   3   5      633.43      612.27     17.74 o 
   4   3   5      200.12      208.05     13.69 o 
   5   3   5       48.71       48.81     11.68 o 
   6   3   5        7.48       10.90     10.69 o 
   7   3   5        2.65        5.77     13.56 o 
  -9   4   5       53.08      114.45     27.42 o 
  -8   4   5        1.38        6.58     17.63 o 
  -7   4   5      392.09      414.82     21.59 o 
  -6   4   5       92.84      107.65     11.76 o 
  -5   4   5       38.82       39.96      6.68 o 
  -4   4   5      561.87      542.70     13.26 o 
  -3   4   5      207.02      205.74      7.90 o 
  -2   4   5      433.87      417.84     11.17 o 
  -1   4   5      206.13      189.34      9.50 o 
   0   4   5     1377.24     1333.65     24.14 o 
   1   4   5      866.55      872.63     15.49 o 
   2   4   5        9.55       11.33      5.90 o 
   3   4   5       24.53       26.34      7.71 o 
   4   4   5      256.70      241.27     17.88 o 
   5   4   5       20.43       22.63     10.43 o 
   6   4   5        0.02       23.18     11.65 o 
   7   4   5        0.42       -3.42     21.92 o 
  -8   5   5       66.81      105.01     19.26 o 
  -7   5   5      846.43      801.01     31.57 o 
  -6   5   5     3249.68     3086.92     58.84 o 
  -5   5   5     1145.67     1149.56     29.62 o 
  -4   5   5       71.50       71.82      8.36 o 
  -3   5   5     2192.77     2145.40     33.98 o 
  -2   5   5      457.48      431.18     15.34 o 
  -1   5   5        2.52        0.54      6.94 o 
   0   5   5     4710.33     4522.84     59.67 o 
   1   5   5      622.50      564.55     17.31 o 
   2   5   5      506.01      488.94     18.62 o 
   3   5   5     1601.25     1557.12     41.20 o 
   4   5   5      607.88      572.60     25.64 o 
   5   5   5      241.98      216.97     23.07 o 
   6   5   5      236.17      274.34     32.86 o 
  -7   6   5       77.57      122.19     19.64 o 
  -6   6   5      148.06      156.59     18.53 o 
  -5   6   5      545.42      590.44     27.66 o 
  -4   6   5      469.20      451.16     20.70 o 
  -3   6   5     1893.63     1762.71     28.85 o 
  -2   6   5      291.64      295.56     14.57 o 
  -1   6   5      331.85      346.31     16.05 o 
   0   6   5       92.66      113.43     11.29 o 
   1   6   5      111.17      130.57     13.02 o 
   2   6   5      137.44      138.23     16.07 o 
   3   6   5       55.85       63.36     15.53 o 
   4   6   5       90.35       94.46     14.80 o 
   5   6   5       98.80      108.09     17.39 o 
  -6   7   5       80.15       89.98     27.15 o 
  -5   7   5      629.57      610.48     32.01 o 
  -4   7   5      497.80      551.82     29.84 o 
  -3   7   5       99.66      111.18     15.05 o 
  -2   7   5      397.90      398.15     21.10 o 
  -1   7   5       25.74       29.11      9.18 o 
   0   7   5        6.89       27.54     10.08 o 
   1   7   5      140.77      134.69     17.15 o 
   2   7   5      312.34      351.51     24.08 o 
   3   7   5       34.99       54.19     15.68 o 
   4   7   5       10.92       75.98     26.90 o 
  -4   8   5     1300.55     1251.49     48.82 o 
  -3   8   5      714.87      845.01     35.56 o 
  -2   8   5      313.38      383.43     31.80 o 
  -1   8   5        0.06        5.45     16.88 o 
   0   8   5        6.63       13.37     14.54 o 
   1   8   5      366.82      393.94     20.02 o 
   2   8   5       44.89       41.51     17.93 o 
 -10   0   6      220.13      170.11     75.07 o 
  -9   0   6       53.16       55.54     17.79 o 
  -8   0   6     1200.21     1387.52     40.34 o 
  -7   0   6      740.17      780.45     28.78 o 
  -6   0   6       31.86       23.85     10.20 o 
  -5   0   6      117.35       82.11     33.86 o 
  -4   0   6       12.18       12.48      6.63 o 
  -3   0   6     2057.58     2089.27     26.92 o 
  -2   0   6    10339.32    10448.93    100.30 o 
   0   0   6      516.15      543.96     15.29 o 
   1   0   6      136.42      121.63      7.53 o 
   2   0   6     3488.84     3233.93     67.95 o 
   3   0   6       15.95        3.44      7.03 o 
   4   0   6      640.27      627.49     22.23 o 
   5   0   6       98.55       88.04     14.42 o 
   6   0   6      683.92      761.35     43.70 o 
   7   0   6       28.01       47.88     27.49 o 
   8   0   6      754.31      729.98     55.96 o 
 -10   1   6       35.00       44.91     30.76 o 
  -9   1   6       11.73       -0.65     13.65 o 
  -8   1   6       22.44        8.71      8.41 o 
  -7   1   6       41.27       37.45      8.81 o 
  -6   1   6      362.76      336.36     12.85 o 
  -5   1   6      655.73      636.54     12.30 o 
  -4   1   6     2172.13     2246.48     22.88 o 
  -3   1   6     1669.73     1482.84     16.40 o 
  -2   1   6     1909.30     1819.17     17.59 o 
  -1   1   6     1131.60     1124.76     11.95 o 
   0   1   6       47.65       40.84      4.12 o 
   1   1   6      150.36      169.77      6.76 o 
   2   1   6       55.05       60.47      5.52 o 
   3   1   6       71.18       62.17      6.76 o 
   4   1   6     1298.21     1269.15     21.14 o 
   5   1   6      687.84      706.19     19.64 o 
   6   1   6      326.11      378.79     21.23 o 
   7   1   6      477.01      520.33     53.67 o 
   8   1   6      325.84      313.45     39.51 o 
 -10   2   6     1720.87     1663.95     53.17 o 
  -9   2   6       18.82       16.43     16.68 o 
  -8   2   6        0.10      -10.55     10.55 o 
  -7   2   6     1123.39      969.41     21.65 o 
  -6   2   6     1028.96     1036.23     20.22 o 
  -5   2   6      143.42      153.42      6.59 o 
  -4   2   6     2151.49     2121.86     25.00 o 
  -3   2   6       65.47       51.80      7.99 o 
  -2   2   6      457.28      477.00      8.82 o 
  -1   2   6     5568.71     5808.28     59.34 o 
   0   2   6     2713.90     2632.33     27.06 o 
   1   2   6      327.82      400.08     11.64 o 
   2   2   6      139.63      150.35      8.76 o 
   3   2   6       25.07       32.23      5.74 o 
   4   2   6     2068.78     2034.87     33.95 o 
   5   2   6     2734.45     2644.51     53.81 o 
   6   2   6        6.18       11.85     11.49 o 
   7   2   6       17.59       -9.18     19.34 o 
 -10   3   6       44.87      112.15     46.66 o 
  -9   3   6       36.68       41.42     23.78 o 
  -8   3   6       86.46       78.76     14.44 o 
  -7   3   6      236.53      249.32     15.72 o 
  -6   3   6      732.84      726.85     16.81 o 
  -5   3   6      194.53      175.01     10.46 o 
  -4   3   6       49.01       36.95      7.60 o 
  -3   3   6      392.39      375.54     11.73 o 
  -2   3   6      527.57      513.24     10.89 o 
  -1   3   6       29.83       33.16      5.28 o 
   0   3   6      747.87      787.92     13.96 o 
   1   3   6      265.12      311.26     11.63 o 
   2   3   6        0.62       -5.73      6.60 o 
   3   3   6      168.64      170.48     14.97 o 
   4   3   6      409.08      422.22     21.56 o 
   5   3   6      590.76      553.44     25.66 o 
   6   3   6      637.40      641.40     32.20 o 
   7   3   6       20.49        5.14     20.75 o 
  -9   4   6      344.80      427.21     34.16 o 
  -8   4   6      769.09      750.46     36.31 o 
  -7   4   6      155.12      183.92     18.02 o 
  -6   4   6      266.40      252.99     16.62 o 
  -5   4   6      121.88       96.82     12.39 o 
  -4   4   6        5.96       -2.17      7.01 o 
  -3   4   6      122.45      145.60      6.48 o 
  -2   4   6      337.25      311.67     10.37 o 
  -1   4   6     1019.73     1019.38     19.79 o 
   0   4   6      311.95      322.03     11.37 o 
   1   4   6      121.21      146.55      7.68 o 
   2   4   6     1426.11     1419.90     25.17 o 
   3   4   6      581.77      533.27     23.18 o 
   4   4   6        2.95        9.17     10.14 o 
   5   4   6       76.28       51.89     14.50 o 
   6   4   6      415.07      446.08     25.72 o 
   7   4   6        0.91        3.61     19.26 o 
  -8   5   6      102.00       99.54     17.77 o 
  -7   5   6      374.91      357.40     23.63 o 
  -6   5   6      889.46      911.93     31.93 o 
  -5   5   6      126.98      137.37     13.86 o 
  -4   5   6      350.01      355.77     18.05 o 
  -3   5   6        8.02       11.14      6.67 o 
  -2   5   6      696.56      683.37     18.71 o 
  -1   5   6       13.98        6.21      6.70 o 
   0   5   6       64.48       63.60      9.04 o 
   1   5   6      255.87      265.12     14.26 o 
   2   5   6      274.51      254.11     16.15 o 
   3   5   6       33.25       22.87     10.94 o 
   4   5   6      921.66      871.45     32.78 o 
   5   5   6       31.61       48.18     13.04 o 
   6   5   6       35.25       38.06     22.82 o 
  -7   6   6      184.69      220.22     24.21 o 
  -6   6   6       19.96       16.75     13.22 o 
  -5   6   6        7.10       11.32     10.55 o 
  -4   6   6      182.75      202.51     16.13 o 
  -3   6   6       14.47       13.54      9.89 o 
  -2   6   6      315.00      334.25     15.56 o 
  -1   6   6       90.80       83.51     10.44 o 
   0   6   6      479.65      505.80     26.93 o 
   1   6   6      581.32      580.19     23.07 o 
   2   6   6       83.51      112.32     15.86 o 
   3   6   6       35.61       25.34     12.55 o 
   4   6   6      187.88      216.95     21.39 o 
   5   6   6      283.37      369.39     39.62 o 
  -6   7   6        0.38       -9.40     19.09 o 
  -5   7   6       64.90      112.29     37.04 o 
  -4   7   6       13.31       19.46     12.87 o 
  -3   7   6       46.90       36.33     10.99 o 
  -2   7   6       43.61       51.61     12.22 o 
  -1   7   6       60.19       77.01     11.16 o 
   0   7   6       21.94       47.14     15.28 o 
   1   7   6      180.99      159.25     18.27 o 
   2   7   6        2.75        1.56     12.04 o 
   3   7   6       25.49       37.21     28.94 o 
  -4   8   6      399.44      403.02     32.05 o 
  -3   8   6       33.01       93.31     25.98 o 
  -2   8   6      478.33      533.50     55.75 o 
  -1   8   6      587.03      716.59     69.49 o 
   0   8   6        1.17       -0.34     17.02 o 
   1   8   6      109.68      143.83     33.77 o 
 -10   1   7      406.37      390.60     57.15 o 
  -9   1   7      143.20      149.84     13.56 o 
  -8   1   7      130.19      116.91     11.33 o 
  -7   1   7      248.44      262.39     13.17 o 
  -6   1   7      319.22      355.69     13.21 o 
  -5   1   7       10.88       12.61      4.75 o 
  -4   1   7      940.86     1012.05     14.44 o 
  -3   1   7     2417.82     2472.03     23.66 o 
  -2   1   7     6249.20     6887.18     48.99 o 
  -1   1   7       51.27       44.82      4.15 o 
   0   1   7       26.73       22.45      4.44 o 
   1   1   7      109.41       99.83      5.69 o 
   2   1   7      259.37      239.90      9.19 o 
   3   1   7     1839.55     1787.89     28.97 o 
   4   1   7      154.18      161.46     10.70 o 
   5   1   7      568.01      613.83     21.99 o 
   6   1   7      163.47      222.08     31.84 o 
   7   1   7      546.44      580.92     55.50 o 
 -10   2   7       41.69       38.63     30.58 o 
  -9   2   7        1.83       -6.43     16.83 o 
  -8   2   7      326.20      319.57     14.69 o 
  -7   2   7      326.42      321.38     13.77 o 
  -6   2   7      185.38      207.16      8.40 o 
  -5   2   7      746.76      746.13     13.08 o 
  -4   2   7      250.67      244.18     12.93 o 
  -3   2   7        5.90       -2.99      6.91 o 
  -2   2   7      940.52      937.73     13.10 o 
  -1   2   7      616.91      702.31     11.91 o 
   0   2   7     2364.89     2505.41     28.00 o 
   1   2   7     1245.07     1310.55     21.86 o 
   2   2   7        0.06        1.29      5.89 o 
   3   2   7      118.36      140.10      8.44 o 
   4   2   7       32.94       37.37     11.39 o 
   5   2   7        0.28       -4.22     10.74 o 
   6   2   7       98.72      100.66     26.75 o 
   7   2   7      175.91      175.61     24.89 o 
 -10   3   7       19.57       30.97     38.66 o 
  -9   3   7      222.84      259.92     21.78 o 
  -8   3   7        3.91        4.35     11.95 o 
  -7   3   7      202.13      212.39     15.00 o 
  -6   3   7      280.43      279.99     15.67 o 
  -5   3   7     1064.01     1025.11     21.83 o 
  -4   3   7      364.06      371.35     17.61 o 
  -3   3   7     1386.42     1380.36     24.39 o 
  -2   3   7      645.18      676.78     14.20 o 
  -1   3   7     3439.58     3505.35     41.03 o 
   0   3   7       51.87       55.41      5.88 o 
   1   3   7     1050.08      988.91     19.62 o 
   2   3   7      404.60      441.77     13.80 o 
   3   3   7        4.39        6.91      9.84 o 
   4   3   7      131.27       92.11     14.17 o 
   5   3   7      892.06      855.14     31.48 o 
   6   3   7      126.99      164.72     23.96 o 
   7   3   7       16.28       23.38     17.04 o 
  -9   4   7      141.22      214.41     22.70 o 
  -8   4   7      388.64      396.72     24.33 o 
  -7   4   7      252.91      258.89     17.90 o 
  -6   4   7     1164.92     1164.85     30.13 o 
  -5   4   7       68.96       62.55     11.63 o 
  -4   4   7      223.99      236.97     11.43 o 
  -3   4   7        1.55       -1.48      3.24 o 
  -2   4   7      115.86      120.73      7.38 o 
  -1   4   7      336.02      327.24     12.48 o 
   0   4   7     3092.99     3008.94     69.32 o 
   1   4   7      603.85      601.44     17.76 o 
   2   4   7      492.17      472.63     18.55 o 
   3   4   7       10.33       10.24      9.67 o 
   4   4   7       33.91       21.10     11.23 o 
   5   4   7       88.43      107.83     16.76 o 
   6   4   7       34.40       85.29     30.10 o 
  -9   5   7      218.37      281.81     25.98 o 
  -8   5   7       53.12       64.24     16.67 o 
  -7   5   7      889.17      926.60     33.75 o 
  -6   5   7      146.54      168.69     15.40 o 
  -5   5   7        0.50       -0.95      9.40 o 
  -4   5   7      638.87      629.43     19.85 o 
  -3   5   7     4716.20     4552.63     65.32 o 
  -2   5   7     1694.20     1647.26     29.61 o 
  -1   5   7      226.22      238.33     12.25 o 
   0   5   7     1728.47     1735.30     28.28 o 
   1   5   7      445.29      403.98     20.37 o 
   2   5   7        5.15        3.66      9.82 o 
   3   5   7     1294.09     1156.77     34.84 o 
   4   5   7      154.68      132.75     20.22 o 
   5   5   7      202.68      226.40     22.64 o 
  -8   6   7      358.49      454.65     30.90 o 
  -7   6   7      684.78      673.95     35.84 o 
  -6   6   7      288.51      324.04     23.18 o 
  -5   6   7      189.05      205.80     17.70 o 
  -4   6   7        3.41       14.04      9.17 o 
  -3   6   7        1.95       12.83      9.69 o 
  -2   6   7        0.14       17.28      8.17 o 
  -1   6   7      602.58      601.34     20.39 o 
   0   6   7      115.33      105.36     11.75 o 
   1   6   7     1167.03     1123.40     44.74 o 
   2   6   7      877.63      807.01     31.66 o 
   3   6   7      480.25      458.57     27.04 o 
   4   6   7        8.75       29.65     14.09 o 
  -6   7   7       12.96       40.66     26.87 o 
  -5   7   7      463.29      449.64     28.71 o 
  -4   7   7        3.80       15.42     11.76 o 
  -3   7   7       52.81       83.34     15.85 o 
  -2   7   7      359.43      380.08     24.01 o 
  -1   7   7     1029.07     1020.02     27.70 o 
   0   7   7      334.18      412.33     36.56 o 
   1   7   7       11.23        2.72     11.64 o 
   2   7   7      785.54      802.65     34.09 o 
   3   7   7      214.68      230.41     22.84 o 
  -4   8   7        6.38        8.71     19.93 o 
  -3   8   7      157.19      264.44     58.66 o 
  -2   8   7       68.65      109.05     34.92 o 
  -1   8   7        0.42        9.07     17.26 o 
   0   8   7      219.99      239.88     34.31 o 
 -11   0   8      343.69      544.03     73.67 o 
 -10   0   8      112.47      118.87     28.67 o 
  -9   0   8      119.48      134.25     23.85 o 
  -8   0   8     3469.24     3228.97     84.56 o 
  -7   0   8     2308.23     2149.26     80.00 o 
  -6   0   8     2796.31     2790.65     52.12 o 
  -5   0   8    10922.21    11017.61    136.13 o 
  -4   0   8     1309.97     1373.13     28.44 o 
  -3   0   8      413.06      491.62     16.82 o 
  -2   0   8    13188.85    14580.45    161.36 o 
  -1   0   8     2921.62     2795.56     36.70 o 
   0   0   8      200.80      198.27     11.45 o 
   1   0   8      982.94      894.56     22.63 o 
   2   0   8        4.27        5.14      8.34 o 
   3   0   8      176.11      170.33     15.20 o 
   4   0   8        0.27       -2.93     11.43 o 
   5   0   8     3821.67     3732.83     83.55 o 
   6   0   8      134.56      106.31     48.36 o 
   7   0   8        4.81      -14.11     69.41 o 
 -10   1   8      522.56      524.97     38.02 o 
  -9   1   8      335.12      345.84     16.66 o 
  -8   1   8       31.99       39.52      9.71 o 
  -7   1   8      176.17      154.79     11.09 o 
  -6   1   8      581.61      564.49     15.51 o 
  -5   1   8      934.78      921.62     15.16 o 
  -4   1   8      269.92      278.22      9.60 o 
  -3   1   8     1074.17     1096.31     15.32 o 
  -2   1   8      149.21      160.12      6.52 o 
  -1   1   8      501.68      514.75     10.41 o 
   0   1   8        0.10        2.18      4.24 o 
   1   1   8     1229.56     1215.01     15.81 o 
   2   1   8     1481.93     1488.28     21.75 o 
   3   1   8     1146.26     1145.00     22.74 o 
   4   1   8      618.89      579.71     23.41 o 
   5   1   8       41.43       35.93     12.58 o 
   6   1   8      140.35      114.15     25.01 o 
   7   1   8      238.08      226.94     30.19 o 
 -10   2   8      569.71      609.35     31.45 o 
  -9   2   8        1.05      -14.06     17.87 o 
  -8   2   8      108.95      104.51     14.93 o 
  -7   2   8     2361.30     2334.08     33.35 o 
  -6   2   8     2304.15     2191.19     24.38 o 
  -5   2   8        2.49       -0.09      6.80 o 
  -4   2   8     1148.60     1124.07     26.84 o 
  -3   2   8        5.21        0.74      2.95 o 
  -2   2   8       34.22       47.96      4.62 o 
  -1   2   8       18.56       18.66      4.56 o 
   0   2   8      589.90      568.42     14.19 o 
   1   2   8     2534.52     2485.82     33.31 o 
   2   2   8       76.78       92.55      9.04 o 
   3   2   8      738.71      693.70     18.36 o 
   4   2   8      536.01      507.53     23.93 o 
   5   2   8        1.20      -10.62     10.62 o 
   6   2   8       41.31       29.43     19.72 o 
   7   2   8     1787.97     1716.22     58.67 o 
 -10   3   8      136.42      181.68     31.52 o 
  -9   3   8      233.07      256.77     21.25 o 
  -8   3   8      238.66      230.25     17.90 o 
  -7   3   8       32.16       20.53     11.44 o 
  -6   3   8      217.17      220.89     16.04 o 
  -5   3   8       69.30       85.84     10.68 o 
  -4   3   8       54.67       55.78     10.57 o 
  -3   3   8      112.89      111.04     11.12 o 
  -2   3   8      105.39      121.80      6.63 o 
  -1   3   8     2104.39     2130.65     29.98 o 
   0   3   8       30.90       29.36      6.51 o 
   1   3   8      674.97      694.75     17.62 o 
   2   3   8      283.09      316.63     21.97 o 
   3   3   8      582.29      536.82     23.65 o 
   4   3   8        3.57       10.69     10.89 o 
   5   3   8       23.14       18.13     11.95 o 
   6   3   8      104.69       98.70     19.87 o 
  -9   4   8      191.59      233.34     26.82 o 
  -8   4   8      194.16      209.72     20.18 o 
  -7   4   8       22.08       22.24     11.80 o 
  -6   4   8      185.68      212.95     16.21 o 
  -5   4   8     2212.11     2094.72     36.06 o 
  -4   4   8      651.33      627.46     23.31 o 
  -3   4   8      512.16      537.57     10.31 o 
  -2   4   8      154.87      165.56      9.64 o 
  -1   4   8      560.97      563.11     17.82 o 
   0   4   8       38.90       37.72      7.30 o 
   1   4   8     3982.82     3845.53     66.78 o 
   2   4   8     1393.20     1273.46     28.81 o 
   3   4   8        0.02        0.85     10.08 o 
   4   4   8       38.01       26.51     12.60 o 
   5   4   8     1187.06     1201.81     47.53 o 
   6   4   8       15.09       17.93     31.76 o 
  -9   5   8       39.16       93.92     28.75 o 
  -8   5   8      142.25      135.73     19.24 o 
  -7   5   8      106.76      103.76     17.06 o 
  -6   5   8       58.71       63.83     12.97 o 
  -5   5   8      504.67      493.04     21.47 o 
  -4   5   8        7.44       -6.04      9.90 o 
  -3   5   8      135.00      141.19      9.80 o 
  -2   5   8      900.26      859.30     25.42 o 
  -1   5   8      773.02      774.60     29.35 o 
   0   5   8     1069.41     1068.39     27.41 o 
   1   5   8      352.09      383.48     22.33 o 
   2   5   8       54.28       57.87     13.32 o 
   3   5   8        9.06        8.83     12.56 o 
   4   5   8       73.76       60.47     15.00 o 
   5   5   8       60.26       74.43     19.51 o 
  -8   6   8      158.16      205.18     24.50 o 
  -7   6   8       18.09       25.98     14.22 o 
  -6   6   8       46.60       55.23     14.97 o 
  -5   6   8      182.63      187.06     16.69 o 
  -4   6   8       11.95       14.69     10.93 o 
  -3   6   8      532.63      495.78     26.46 o 
  -2   6   8      963.28      913.89     24.05 o 
  -1   6   8      127.97      147.66     12.75 o 
   0   6   8      157.76      153.42     13.30 o 
   1   6   8       43.36       54.55     13.73 o 
   2   6   8        6.77        7.52     12.29 o 
   3   6   8      401.92      370.38     25.48 o 
   4   6   8       70.59       59.78     17.29 o 
  -6   7   8      155.89      194.36     30.23 o 
  -5   7   8      207.94      210.44     22.34 o 
  -4   7   8       97.54      105.32     16.32 o 
  -3   7   8        5.03       22.09     15.38 o 
  -2   7   8      338.13      369.22     24.17 o 
  -1   7   8      505.39      540.50     25.31 o 
   0   7   8       91.70       85.16     14.37 o 
   1   7   8       85.21       91.28     20.34 o 
   2   7   8       25.53       14.39     13.78 o 
   3   7   8        1.77       15.08     15.98 o 
  -3   8   8      265.57      225.50     20.10 o 
  -2   8   8       22.38       89.51     34.37 o 
  -1   8   8      208.08      172.81     27.32 o 
   0   8   8        0.12        6.29     17.16 o 
 -11   1   9      196.51      288.02     56.99 o 
 -10   1   9      318.52      343.05     29.37 o 
  -9   1   9        4.15       -8.04      8.69 o 
  -8   1   9        1.88       -0.98      8.21 o 
  -7   1   9        1.40       -6.33      7.24 o 
  -6   1   9     1867.75     1910.52     27.99 o 
  -5   1   9       79.24       88.81      6.13 o 
  -4   1   9      123.60      125.51      5.97 o 
  -3   1   9      230.55      276.82      8.53 o 
  -2   1   9      520.96      516.86     12.46 o 
  -1   1   9       42.23       44.55      5.67 o 
   0   1   9     6904.54     7078.20     57.98 o 
   1   1   9      298.81      256.52      8.50 o 
   2   1   9       13.15        7.17      7.09 o 
   3   1   9      238.89      253.48     13.46 o 
   4   1   9     1213.38     1205.86     30.33 o 
   5   1   9      477.23      483.65     25.59 o 
   6   1   9      697.72      683.37     40.76 o 
   7   1   9      348.84      409.52     46.14 o 
 -10   2   9        0.08        4.48     24.67 o 
  -9   2   9       16.17       -3.13     13.15 o 
  -8   2   9      103.51       99.80     13.64 o 
  -7   2   9       18.71       13.10      6.74 o 
  -6   2   9       80.14       86.47      6.54 o 
  -5   2   9      368.79      357.23     16.64 o 
  -4   2   9       24.57       30.88      9.39 o 
  -3   2   9     1119.48     1154.79     17.29 o 
  -2   2   9      495.92      525.36     10.82 o 
  -1   2   9      649.95      654.91     12.46 o 
   0   2   9      140.35      134.34      8.19 o 
   1   2   9        0.01       -2.98      6.67 o 
   2   2   9        0.66        1.37      7.03 o 
   3   2   9       84.78      101.26     11.38 o 
   4   2   9       19.48       19.29     11.67 o 
   5   2   9      351.19      340.36     23.99 o 
   6   2   9      117.53       98.60     18.41 o 
 -10   3   9       11.14       12.79     25.83 o 
  -9   3   9       49.77       39.90     17.74 o 
  -8   3   9      458.44      504.43     24.19 o 
  -7   3   9      337.84      337.21     19.19 o 
  -6   3   9      473.19      451.42     20.62 o 
  -5   3   9      318.41      341.45     17.53 o 
  -4   3   9      955.19      932.46     26.26 o 
  -3   3   9      211.45      213.28     11.22 o 
  -2   3   9      992.10      984.56     18.79 o 
  -1   3   9     1113.75     1115.72     19.04 o 
   0   3   9      108.35       98.28      9.98 o 
   1   3   9      871.86      921.48     20.69 o 
   2   3   9     2370.35     2374.89     40.57 o 
   3   3   9       33.76       23.94     11.16 o 
   4   3   9       10.01       -6.31     11.86 o 
   5   3   9     1058.96     1077.01     37.40 o 
   6   3   9      595.22      567.69     44.25 o 
  -9   4   9        0.61        3.05     14.62 o 
  -8   4   9        0.58       11.63     13.48 o 
  -7   4   9      221.37      206.05     16.97 o 
  -6   4   9       40.74       35.98     11.61 o 
  -5   4   9      115.24      119.39     13.83 o 
  -4   4   9      918.90      876.67     27.08 o 
  -3   4   9     1880.07     1876.44     23.24 o 
  -2   4   9     1517.62     1537.86     25.60 o 
  -1   4   9       34.97       34.00      7.70 o 
   0   4   9       27.73       16.47      6.51 o 
   1   4   9        0.01        1.08      8.25 o 
   2   4   9      117.53      105.16     14.42 o 
   3   4   9       86.72       74.56     14.14 o 
   4   4   9      183.58      182.22     18.72 o 
   5   4   9       96.48      105.38     17.72 o 
  -9   5   9        0.04       -1.87     18.05 o 
  -8   5   9        0.05       14.79     15.63 o 
  -7   5   9      118.06      110.02     17.26 o 
  -6   5   9     2327.40     2296.22     45.69 o 
  -5   5   9       12.27        9.66      9.05 o 
  -4   5   9      217.08      226.49     17.46 o 
  -3   5   9       56.31       52.84     10.32 o 
  -2   5   9        6.42        7.56      7.31 o 
  -1   5   9      786.69      789.38     22.35 o 
   0   5   9     4183.75     3998.41     64.51 o 
   1   5   9       25.87       13.68     10.54 o 
   2   5   9      560.23      552.31     26.87 o 
   3   5   9      506.36      529.45     26.75 o 
   4   5   9      594.77      600.03     36.44 o 
   5   5   9       29.71       36.80     20.52 o 
  -8   6   9       71.66       93.46     18.17 o 
  -7   6   9        2.11        7.16     13.73 o 
  -6   6   9      387.65      370.07     21.78 o 
  -5   6   9      603.34      608.55     25.40 o 
  -4   6   9     1306.68     1308.98     36.72 o 
  -3   6   9     1169.97     1140.01     41.79 o 
  -2   6   9      520.44      542.40     23.57 o 
  -1   6   9     1048.15     1074.15     35.35 o 
   0   6   9       70.85       72.86     11.47 o 
   1   6   9      404.01      416.60     31.28 o 
   2   6   9       64.20       44.65     14.69 o 
   3   6   9        0.25        6.85     13.02 o 
   4   6   9      323.34      313.67     26.14 o 
  -6   7   9        1.97       38.95     27.13 o 
  -5   7   9      111.30      121.88     19.79 o 
  -4   7   9      159.47      183.51     19.04 o 
  -3   7   9       66.86       78.48     24.10 o 
  -2   7   9      521.18      527.40     40.36 o 
  -1   7   9       60.39      111.09     17.60 o 
   0   7   9        3.96       13.29     11.58 o 
   1   7   9      973.16      974.10     34.16 o 
   2   7   9     1617.96     1639.49     69.86 o 
  -2   8   9      730.45      792.25     70.05 o 
 -11   0  10      930.90      961.99    231.23 o 
 -10   0  10      180.33      153.94     22.97 o 
  -9   0  10       92.13      114.30     17.24 o 
  -8   0  10      546.52      586.31     29.32 o 
  -7   0  10     1076.64     1049.74     30.44 o 
  -6   0  10     5279.01     5213.12     75.85 o 
  -5   0  10     3068.61     3061.48     51.45 o 
  -4   0  10     2285.19     2306.37     40.85 o 
  -3   0  10     2216.04     2095.08     41.20 o 
  -2   0  10     8944.36     9044.17    109.46 o 
  -1   0  10     4527.31     4806.34     66.63 o 
   0   0  10      201.96      213.18     17.03 o 
   1   0  10       47.33       44.31      8.81 o 
   2   0  10      945.40     1002.70     31.76 o 
   3   0  10     1588.49     1628.70     49.67 o 
   4   0  10     1504.45     1438.61     73.85 o 
   5   0  10      940.77      880.65    132.30 o 
   6   0  10      353.72      381.21     60.21 o 
 -11   1  10      825.99      833.62     36.58 o 
 -10   1  10     1248.92     1251.94     36.31 o 
  -9   1  10     1299.18     1270.55     34.47 o 
  -8   1  10      488.03      466.11     16.92 o 
  -7   1  10      236.68      238.53     12.35 o 
  -6   1  10      476.24      486.22     14.38 o 
  -5   1  10        2.83       -4.09      4.10 o 
  -4   1  10      361.18      435.42     10.99 o 
  -3   1  10     1133.68     1377.41     21.62 o 
  -2   1  10      122.15      124.21      7.54 o 
  -1   1  10      301.95      324.68     10.11 o 
   0   1  10        2.21        4.28      5.18 o 
   1   1  10      249.95      249.35      9.39 o 
   2   1  10     1696.00     1614.62     30.12 o 
   3   1  10     1115.18     1078.60     28.32 o 
   4   1  10      422.78      390.39     21.52 o 
   5   1  10        0.08        8.79     13.00 o 
   6   1  10      141.37       96.25     21.90 o 
 -10   2  10      784.31      819.96     37.22 o 
  -9   2  10      307.73      294.29     29.78 o 
  -8   2  10      271.73      283.29     18.76 o 
  -7   2  10     3162.55     2990.18     45.35 o 
  -6   2  10      499.89      475.63     20.67 o 
  -5   2  10      623.73      610.11     25.85 o 
  -4   2  10      128.19      118.51      6.13 o 
  -3   2  10     1270.68     1328.82     19.04 o 
  -2   2  10       72.43       73.88      6.68 o 
  -1   2  10      213.34      214.38      8.83 o 
   0   2  10     5499.27     5372.26     60.16 o 
   1   2  10      224.96      235.72     13.40 o 
   2   2  10       87.73       82.59     11.15 o 
   3   2  10       10.55       11.80      8.37 o 
   4   2  10     1170.62     1137.98     36.52 o 
   5   2  10      337.24      341.82     24.39 o 
   6   2  10      924.38      978.47     45.19 o 
 -10   3  10      615.78      629.74     31.55 o 
  -9   3  10      244.49      257.46     23.78 o 
  -8   3  10      148.82      149.24     16.40 o 
  -7   3  10      296.94      299.60     18.69 o 
  -6   3  10      465.40      451.49     20.60 o 
  -5   3  10      476.82      420.63     20.66 o 
  -4   3  10        3.93       -6.52      8.84 o 
  -3   3  10      674.05      716.88     12.90 o 
  -2   3  10      740.00      746.33     15.91 o 
  -1   3  10       28.58       26.65      5.77 o 
   0   3  10       89.68       99.64     10.40 o 
   1   3  10      761.80      704.41     21.44 o 
   2   3  10      202.20      176.85     13.75 o 
   3   3  10       60.41       52.21     13.00 o 
   4   3  10      114.80      102.44     16.23 o 
   5   3  10      518.11      550.32     39.22 o 
   6   3  10      186.04      162.59     22.12 o 
  -9   4  10      278.95      281.74     27.08 o 
  -8   4  10      511.24      504.94     24.93 o 
  -7   4  10        7.48        9.52     11.66 o 
  -6   4  10     1389.50     1328.22     33.18 o 
  -5   4  10      900.00      870.62     28.76 o 
  -4   4  10       18.91       17.78     11.04 o 
  -3   4  10     1151.68     1139.39     20.70 o 
  -2   4  10     5043.35     5042.01     63.94 o 
  -1   4  10     1185.48     1096.66     25.26 o 
   0   4  10     1960.20     1875.30     42.14 o 
   1   4  10      191.10      173.42     13.53 o 
   2   4  10      649.33      649.21     26.93 o 
   3   4  10       11.88       13.89     12.08 o 
   4   4  10      578.04      551.25     55.73 o 
   5   4  10        1.77       -0.66     13.25 o 
  -9   5  10       25.34       33.87     32.03 o 
  -8   5  10      221.15      225.03     21.58 o 
  -7   5  10      541.47      500.85     40.34 o 
  -6   5  10      850.23      820.13     28.02 o 
  -5   5  10      241.42      242.48     20.10 o 
  -4   5  10      233.75      235.80     17.86 o 
  -3   5  10      239.54      253.03     17.46 o 
  -2   5  10       26.21       27.59      8.63 o 
  -1   5  10     1145.32     1152.11     27.91 o 
   0   5  10        2.04        9.93      8.95 o 
   1   5  10        0.71       -9.43      9.43 o 
   2   5  10       34.23       19.96     12.67 o 
   3   5  10       59.11       63.13     15.56 o 
   4   5  10      125.64      145.67     24.22 o 
  -7   6  10       29.37       44.94     18.10 o 
  -6   6  10      283.15      288.46     26.62 o 
  -5   6  10      110.88      131.23     16.19 o 
  -4   6  10      420.24      511.80     42.80 o 
  -3   6  10      165.16      164.46     23.35 o 
  -2   6  10       21.74       29.46     13.23 o 
  -1   6  10        6.23        7.46      9.18 o 
   0   6  10      417.50      393.91     20.56 o 
   1   6  10       53.85       55.85     14.49 o 
   2   6  10      311.75      312.88     24.22 o 
   3   6  10      350.28      320.27     39.93 o 
  -6   7  10       17.63       23.46     26.73 o 
  -5   7  10      929.29     1038.18     50.63 o 
  -4   7  10       35.43       70.48     20.93 o 
  -3   7  10      110.96      127.93     18.90 o 
  -2   7  10        9.89       18.49     15.18 o 
  -1   7  10       64.19       60.41     18.00 o 
   0   7  10        5.01        9.65     28.95 o 
   1   7  10      265.88      258.23     21.96 o 
 -11   1  11      171.24      211.28     57.10 o 
 -10   1  11       25.76       15.12     25.34 o 
  -9   1  11      179.16      155.39     17.09 o 
  -8   1  11       22.79       16.17      9.60 o 
  -7   1  11     1154.77     1141.41     22.75 o 
  -6   1  11      220.62      228.94     10.21 o 
  -5   1  11        1.45        1.35      5.23 o 
  -4   1  11     1495.71     1532.35     23.93 o 
  -3   1  11     2629.81     2744.04     33.84 o 
  -2   1  11      488.48      476.81     13.61 o 
  -1   1  11     2052.70     2165.94     26.99 o 
   0   1  11      721.22      696.90     15.36 o 
   1   1  11        4.74        3.17      5.99 o 
   2   1  11     1933.23     1941.15     31.81 o 
   3   1  11      314.85      331.38     19.69 o 
   4   1  11      636.12      652.72     36.03 o 
   5   1  11       38.61       34.40     14.93 o 
   6   1  11      946.55      924.95     57.14 o 
 -10   2  11      146.90      175.44     29.49 o 
  -9   2  11       50.00       22.43     17.19 o 
  -8   2  11       97.91      101.24     15.03 o 
  -7   2  11       23.32       28.89     12.09 o 
  -6   2  11      403.82      393.39     19.70 o 
  -5   2  11      931.21      882.58     27.25 o 
  -4   2  11      108.91      102.27      6.35 o 
  -3   2  11      719.01      718.09     15.08 o 
  -2   2  11      901.98      928.41     17.50 o 
  -1   2  11      423.33      484.43     12.59 o 
   0   2  11      481.35      524.05     13.09 o 
   1   2  11      240.48      265.84     14.42 o 
   2   2  11       31.82       34.07     10.16 o 
   3   2  11       19.05       19.01     11.45 o 
   4   2  11        5.81        5.17     13.08 o 
   5   2  11        6.57       12.19     13.68 o 
   6   2  11        0.09       26.42     19.14 o 
 -10   3  11      887.02      927.42     35.98 o 
  -9   3  11      194.45      192.77     19.23 o 
  -8   3  11      155.98      124.07     18.37 o 
  -7   3  11     1481.79     1359.45     36.16 o 
  -6   3  11      383.19      394.57     20.32 o 
  -5   3  11     1404.04     1364.50     34.19 o 
  -4   3  11      659.57      630.69     23.61 o 
  -3   3  11      239.18      240.51      9.18 o 
  -2   3  11      607.73      603.57     14.82 o 
  -1   3  11     2250.14     2249.31     27.91 o 
   0   3  11     1885.19     1827.63     32.13 o 
   1   3  11        0.38       -4.96      7.94 o 
   2   3  11      881.54      868.48     26.29 o 
   3   3  11       32.95       45.57     13.65 o 
   4   3  11      497.65      548.58     28.35 o 
   5   3  11      930.85      935.95     37.67 o 
  -9   4  11        1.62        5.02     14.27 o 
  -8   4  11       15.86       20.98     13.46 o 
  -7   4  11      200.74      183.63     17.15 o 
  -6   4  11     1065.05     1002.56     26.88 o 
  -5   4  11        0.52        2.95     11.16 o 
  -4   4  11       28.92       32.49     11.13 o 
  -3   4  11      313.77      303.71     12.24 o 
  -2   4  11      176.67      197.57     11.50 o 
  -1   4  11     1240.46     1246.28     25.78 o 
   0   4  11      847.28      821.94     23.74 o 
   1   4  11       80.66       70.06     11.41 o 
   2   4  11      589.30      592.31     26.68 o 
   3   4  11      212.70      217.97     20.26 o 
   4   4  11      151.18      148.16     22.43 o 
   5   4  11       76.33       46.99     20.12 o 
  -9   5  11       72.14       82.17     29.51 o 
  -8   5  11      727.30      723.39     32.64 o 
  -7   5  11     1583.19     1613.77     40.12 o 
  -6   5  11       10.21       17.35     10.38 o 
  -5   5  11      121.25      130.83     15.80 o 
  -4   5  11     1111.23     1098.42     36.42 o 
  -3   5  11     1350.06     1266.99     33.85 o 
  -2   5  11      618.62      619.78     20.40 o 
  -1   5  11       20.12       18.74      9.25 o 
   0   5  11      246.16      243.27     15.86 o 
   1   5  11        0.41        4.98     11.38 o 
   2   5  11      750.49      695.94     44.31 o 
   3   5  11      227.30      232.72     25.47 o 
   4   5  11       19.91       13.20     25.66 o 
  -7   6  11       94.12       95.69     21.53 o 
  -6   6  11       54.71       39.63     21.05 o 
  -5   6  11       43.23       35.90     13.42 o 
  -4   6  11       21.64       13.28     12.20 o 
  -3   6  11      229.48      230.29     21.39 o 
  -2   6  11      918.15      914.84     35.07 o 
  -1   6  11      169.72      161.92     14.57 o 
   0   6  11       33.96       23.28     10.86 o 
   1   6  11     1801.99     1789.27     45.44 o 
   2   6  11      612.08      588.19     45.04 o 
   3   6  11       87.66       73.40     28.85 o 
  -6   7  11      491.22      597.63     84.29 o 
  -5   7  11      402.93      402.62     23.47 o 
  -4   7  11      339.74      324.15     25.78 o 
  -3   7  11       33.08       29.82     15.23 o 
  -2   7  11      387.98      443.04     28.36 o 
  -1   7  11      762.86      756.50     38.20 o 
   0   7  11      134.97      124.99     25.12 o 
   1   7  11       13.71       30.19     21.97 o 
 -11   0  12      150.55      131.67     78.04 o 
 -10   0  12     1857.00     1989.79     80.44 o 
  -9   0  12     1918.41     1921.98     47.06 o 
  -8   0  12     1502.49     1494.22     38.69 o 
  -7   0  12     1647.39     1666.67     39.19 o 
  -6   0  12     3254.66     3292.58     56.80 o 
  -5   0  12     5320.96     5421.70     86.35 o 
  -4   0  12      235.76      246.50     17.33 o 
  -3   0  12     3238.72     3374.47     59.96 o 
  -2   0  12     3968.58     4121.56     62.16 o 
  -1   0  12       27.23       29.18      7.65 o 
   0   0  12     9319.94     9090.69    106.23 o 
   1   0  12     2132.00     2040.32     38.62 o 
   2   0  12      283.05      337.18     22.28 o 
   3   0  12       50.35       64.14     25.86 o 
   4   0  12       98.76      102.34     24.04 o 
   5   0  12       71.74       73.51     30.83 o 
 -11   1  12       68.44      103.03     74.72 o 
 -10   1  12       17.00      -13.52     22.82 o 
  -9   1  12       58.59       49.19     13.53 o 
  -8   1  12      152.53      121.96     14.13 o 
  -7   1  12     1483.45     1439.82     26.20 o 
  -6   1  12     2676.39     2751.72     35.54 o 
  -5   1  12     1622.54     1642.02     24.26 o 
  -4   1  12      485.41      453.28     14.64 o 
  -3   1  12      827.33      774.77     16.80 o 
  -2   1  12      620.96      627.67     15.82 o 
  -1   1  12      680.07      682.44     16.03 o 
   0   1  12        0.53       -4.58      5.97 o 
   1   1  12      770.44      749.88     18.39 o 
   2   1  12     1001.94      992.76     29.27 o 
   3   1  12        5.07        9.14      9.89 o 
   4   1  12       40.48       37.27     14.04 o 
   5   1  12        1.08        5.69     16.39 o 
 -10   2  12      666.49      673.70     33.55 o 
  -9   2  12      116.66      107.67     17.81 o 
  -8   2  12       76.85       76.91     14.61 o 
  -7   2  12      746.67      720.99     25.68 o 
  -6   2  12      174.64      171.72     15.26 o 
  -5   2  12      530.10      540.87     14.91 o 
  -4   2  12     1213.78     1161.20     19.27 o 
  -3   2  12      481.80      464.51     12.98 o 
  -2   2  12     1809.57     1768.46     26.97 o 
  -1   2  12     2167.69     2147.73     29.14 o 
   0   2  12        0.02       -3.55      5.67 o 
   1   2  12      217.14      221.03     14.50 o 
   2   2  12     4017.24     3922.66     78.27 o 
   3   2  12     1226.29     1157.15     43.08 o 
   4   2  12        0.55       -5.25     22.05 o 
   5   2  12      278.59      228.56     27.96 o 
 -10   3  12       22.12       23.59     20.61 o 
  -9   3  12        5.10        4.45     15.81 o 
  -8   3  12       91.51       94.68     15.65 o 
  -7   3  12      440.15      430.37     21.81 o 
  -6   3  12     2618.24     2511.87     46.52 o 
  -5   3  12      366.53      369.65     20.96 o 
  -4   3  12      123.84      122.52      8.42 o 
  -3   3  12        1.58        4.71      6.74 o 
  -2   3  12     1087.80     1094.61     21.37 o 
  -1   3  12      551.89      556.31     14.69 o 
   0   3  12      122.96      125.73     12.13 o 
   1   3  12        6.98        4.90      8.67 o 
   2   3  12       42.84       38.67     12.95 o 
   3   3  12        1.87        7.60     11.50 o 
   4   3  12      111.89      105.87     18.78 o 
   5   3  12        0.04       -8.04     17.50 o 
  -9   4  12      930.06      898.51     38.14 o 
  -8   4  12      246.74      244.85     19.80 o 
  -7   4  12      388.55      386.18     21.87 o 
  -6   4  12      366.77      362.04     20.68 o 
  -5   4  12     1698.81     1624.97     39.22 o 
  -4   4  12      126.25      218.32     41.80 o 
  -3   4  12     2128.62     2145.51     32.25 o 
  -2   4  12      658.18      641.06     17.70 o 
  -1   4  12      743.74      716.63     20.59 o 
   0   4  12      790.81      746.37     23.54 o 
   1   4  12     1692.18     1665.85     39.24 o 
   2   4  12       85.18       67.62     14.79 o 
   3   4  12       23.61       11.56     15.12 o 
   4   4  12      592.74      584.16     58.89 o 
  -8   5  12       82.74      102.02     19.45 o 
  -7   5  12      246.97      229.80     19.51 o 
  -6   5  12      101.58       89.76     15.15 o 
  -5   5  12      331.14      330.61     21.31 o 
  -4   5  12      197.36      216.72     19.11 o 
  -3   5  12      100.43      125.19     15.28 o 
  -2   5  12       46.56       42.79     10.17 o 
  -1   5  12      190.64      194.48     14.76 o 
   0   5  12      448.06      443.31     20.23 o 
   1   5  12       97.76       75.38     14.75 o 
   2   5  12        6.33       -5.27     18.81 o 
   3   5  12       48.31       46.50     23.12 o 
  -7   6  12      204.13      233.00     22.00 o 
  -6   6  12        2.32        5.14     11.79 o 
  -5   6  12      133.13      165.34     18.16 o 
  -4   6  12      100.24      120.98     19.35 o 
  -3   6  12      182.04      217.46     22.16 o 
  -2   6  12      106.52      117.69     18.92 o 
  -1   6  12      238.44      229.09     21.57 o 
   0   6  12      792.84      782.35     32.36 o 
   1   6  12      403.14      429.29     25.63 o 
   2   6  12      616.17      593.13     32.57 o 
  -5   7  12      178.95      211.05     22.12 o 
  -4   7  12       57.70       64.92     19.54 o 
  -3   7  12        7.47       17.32     16.41 o 
  -2   7  12      308.43      305.38     25.53 o 
  -1   7  12        0.57       10.48     19.11 o 
   0   7  12        6.87       -1.16     18.27 o 
 -11   1  13      630.57      812.50     89.97 o 
 -10   1  13      135.36      103.25     37.79 o 
  -9   1  13       22.66       17.58     12.19 o 
  -8   1  13       16.63       17.47     10.54 o 
  -7   1  13      582.91      546.88     15.92 o 
  -6   1  13       65.98       69.69     14.07 o 
  -5   1  13     5214.06     5408.94     72.53 o 
  -4   1  13      334.03      359.81     13.71 o 
  -3   1  13       14.04       13.93      6.81 o 
  -2   1  13      158.75      181.57     10.63 o 
  -1   1  13     1445.14     1453.77     23.52 o 
   0   1  13       36.85       22.01      7.62 o 
   1   1  13     2183.84     2200.25     33.90 o 
   2   1  13      246.62      251.22     17.02 o 
   3   1  13      466.57      457.89     22.06 o 
   4   1  13        1.78        5.88     12.76 o 
   5   1  13      837.43      711.23     83.24 o 
 -10   2  13       29.10       19.02     22.91 o 
  -9   2  13        0.04       -6.88     15.89 o 
  -8   2  13        7.23        6.85     11.92 o 
  -7   2  13       31.80       22.24     12.11 o 
  -6   2  13     1170.79     1140.31     31.01 o 
  -5   2  13       15.16       10.98      7.12 o 
  -4   2  13       93.59      100.74      9.49 o 
  -3   2  13       17.59       17.90      6.59 o 
  -2   2  13       77.46       68.69      8.52 o 
  -1   2  13        6.78        1.04      6.37 o 
   0   2  13        8.45        5.88      6.23 o 
   1   2  13      397.76      403.92     17.23 o 
   2   2  13       13.56       12.90      9.91 o 
   3   2  13       90.89       68.02     15.68 o 
   4   2  13      270.05      279.59     23.91 o 
   5   2  13      406.60      437.18     44.51 o 
 -10   3  13       74.20       71.30     26.62 o 
  -9   3  13      528.95      508.83     25.51 o 
  -8   3  13      694.23      673.50     28.77 o 
  -7   3  13     1404.57     1427.13     36.02 o 
  -6   3  13      116.98      120.85     16.09 o 
  -5   3  13      110.07      101.81     14.99 o 
  -4   3  13       94.13      110.51     10.81 o 
  -3   3  13     1822.90     1821.32     28.12 o 
  -2   3  13       54.05       60.23      8.35 o 
  -1   3  13     1867.41     1843.62     31.64 o 
   0   3  13        8.41       -2.69      7.80 o 
   1   3  13     1193.63     1194.82     30.81 o 
   2   3  13      352.50      311.83     21.97 o 
   3   3  13        3.83        3.59     18.40 o 
   4   3  13      432.55      414.09     32.99 o 
  -9   4  13        0.52       10.12     14.03 o 
  -8   4  13      146.79      144.07     17.50 o 
  -7   4  13      183.97      200.10     18.23 o 
  -6   4  13        1.26        6.74     10.90 o 
  -5   4  13      101.52      116.48     15.62 o 
  -4   4  13      218.29      217.56     17.10 o 
  -3   4  13       11.93       19.12      7.38 o 
  -2   4  13       11.58       -6.10      7.84 o 
  -1   4  13       32.44       26.76     10.53 o 
   0   4  13      396.07      386.32     23.24 o 
   1   4  13        9.36       20.64      9.99 o 
   2   4  13      199.48      166.02     25.42 o 
   3   4  13      183.90      215.94     33.63 o 
   4   4  13      481.10      485.92     39.44 o 
  -8   5  13        7.68        9.30     14.28 o 
  -7   5  13      177.17      165.42     17.93 o 
  -6   5  13        0.00        0.87     11.71 o 
  -5   5  13     3724.31     3792.90     87.05 o 
  -4   5  13      153.76      172.30     17.57 o 
  -3   5  13       17.98       13.07     13.12 o 
  -2   5  13      242.49      306.94     17.90 o 
  -1   5  13     1405.96     1390.78     39.23 o 
   0   5  13       34.38       58.66     12.85 o 
   1   5  13      320.36      328.98     22.70 o 
   2   5  13      384.69      359.02     35.11 o 
   3   5  13      126.58      119.53     30.18 o 
  -7   6  13       33.78       68.34     20.74 o 
  -6   6  13      295.08      348.37     23.85 o 
  -5   6  13       66.82       54.87     17.41 o 
  -4   6  13       71.38       48.05     15.88 o 
  -3   6  13       40.94       48.57     16.09 o 
  -2   6  13      422.00      413.97     27.35 o 
  -1   6  13      125.05      118.18     19.97 o 
   0   6  13      451.78      466.93     25.65 o 
   1   6  13      153.33      136.75     23.40 o 
  -5   7  13      125.54      111.56     26.84 o 
  -4   7  13       22.33       32.93     24.56 o 
  -3   7  13      806.21      816.31     37.84 o 
  -2   7  13      336.38      300.04     33.54 o 
  -1   7  13        0.01       -0.22     18.85 o 
 -11   0  14       82.82      163.20     66.94 o 
 -10   0  14     1710.64     1717.39     77.52 o 
  -9   0  14       72.84       83.53     18.03 o 
  -8   0  14        0.05       -5.15     10.83 o 
  -7   0  14     2869.32     2922.48     61.20 o 
  -6   0  14     5269.57     5353.31    106.30 o 
  -5   0  14       13.53       19.62     12.02 o 
  -4   0  14        0.09       14.18     10.82 o 
  -3   0  14     3639.25     3727.23     67.37 o 
  -2   0  14      195.72      232.48     16.82 o 
  -1   0  14       37.10       32.01     11.59 o 
   0   0  14      466.29      471.62     22.42 o 
   1   0  14      111.04      120.10     14.54 o 
   2   0  14     1251.96     1277.51     42.94 o 
   3   0  14     1327.65     1266.81     60.87 o 
   4   0  14      154.66      196.55     69.36 o 
 -10   1  14      964.58      910.96     41.16 o 
  -9   1  14     1367.18     1401.97     37.53 o 
  -8   1  14      158.04      171.50     16.57 o 
  -7   1  14       16.55       18.46      7.46 o 
  -6   1  14        0.03       -0.27      6.90 o 
  -5   1  14        2.57       -3.50      7.38 o 
  -4   1  14       12.12       10.51      7.69 o 
  -3   1  14     1286.27     1339.87     26.10 o 
  -2   1  14     2284.20     2243.99     31.77 o 
  -1   1  14     2885.34     2822.80     35.21 o 
   0   1  14      133.49      133.02     10.71 o 
   1   1  14       94.09       92.12     10.82 o 
   2   1  14      237.15      234.80     14.98 o 
   3   1  14      208.48      226.70     21.31 o 
   4   1  14        5.97       14.34     14.13 o 
 -10   2  14        9.28       -3.91     18.75 o 
  -9   2  14      195.13      193.45     19.23 o 
  -8   2  14      996.31      968.69     31.11 o 
  -7   2  14       35.49       12.30     11.82 o 
  -6   2  14       85.25       94.64     15.27 o 
  -5   2  14     4022.07     3949.88     50.15 o 
  -4   2  14      136.23      140.51     11.11 o 
  -3   2  14        5.24        9.45      7.32 o 
  -2   2  14       40.54       46.90      8.85 o 
  -1   2  14     4351.62     4271.66     47.84 o 
   0   2  14      597.74      607.05     18.18 o 
   1   2  14     1370.25     1308.39     29.60 o 
   2   2  14      395.84      398.96     23.70 o 
   3   2  14        3.41        2.57     12.75 o 
   4   2  14        5.88       -0.34     13.38 o 
 -10   3  14      400.16      404.85     29.78 o 
  -9   3  14      446.40      452.59     25.13 o 
  -8   3  14      112.47      101.91     16.23 o 
  -7   3  14        0.02        8.80     12.05 o 
  -6   3  14       29.67       20.54     13.07 o 
  -5   3  14      207.67      207.92     16.87 o 
  -4   3  14       51.04       56.39      8.49 o 
  -3   3  14      886.75      867.91     20.00 o 
  -2   3  14     1560.57     1517.73     26.50 o 
  -1   3  14      540.25      541.67     18.56 o 
   0   3  14      361.68      359.01     17.37 o 
   1   3  14      195.23      216.79     18.05 o 
   2   3  14        1.52        2.29     12.30 o 
   3   3  14      238.83      292.80     29.07 o 
   4   3  14       45.80       49.08     17.01 o 
  -9   4  14       86.06       57.65     16.29 o 
  -8   4  14      135.98      134.68     17.48 o 
  -7   4  14      751.41      755.17     39.08 o 
  -6   4  14     2804.49     2832.60     56.48 o 
  -5   4  14      106.24       95.66     14.89 o 
  -4   4  14        4.75        9.52     11.08 o 
  -3   4  14      582.04      569.81     17.97 o 
  -2   4  14      610.77      574.35     19.78 o 
  -1   4  14       73.02       70.76     14.22 o 
   0   4  14      402.93      400.04     19.94 o 
   1   4  14       84.88      105.53     19.62 o 
   2   4  14      266.05      248.43     22.31 o 
   3   4  14     1047.67     1065.49     68.49 o 
  -8   5  14       12.86        7.46     16.71 o 
  -7   5  14      309.68      292.39     29.45 o 
  -6   5  14      188.08      212.93     20.08 o 
  -5   5  14       35.66       17.06     15.53 o 
  -4   5  14       39.13       31.09     14.98 o 
  -3   5  14      246.71      210.75     21.85 o 
  -2   5  14      700.88      696.37     32.54 o 
  -1   5  14      499.23      529.89     26.59 o 
   0   5  14      137.64      127.82     24.09 o 
   1   5  14       49.46       48.44     20.69 o 
   2   5  14      100.27      136.62     44.82 o 
  -7   6  14       64.08       74.15     18.55 o 
  -6   6  14       30.34       50.88     21.52 o 
  -5   6  14      486.27      510.92     31.43 o 
  -4   6  14      111.41      100.95     20.06 o 
  -3   6  14      556.23      542.94     31.63 o 
  -2   6  14       84.13       57.20     17.72 o 
  -1   6  14      747.21      754.22     38.80 o 
   0   6  14      656.34      680.07     38.49 o 
   1   6  14      251.76      321.47     52.24 o 
  -3   7  14       15.90       -6.41     25.93 o 
 -10   1  15       22.29       -7.38     25.60 o 
  -9   1  15      207.19      194.50     23.18 o 
  -8   1  15     1271.59     1347.86     33.65 o 
  -7   1  15       31.50       21.60      8.93 o 
  -6   1  15     1069.61     1089.63     23.11 o 
  -5   1  15       31.24       28.09      9.12 o 
  -4   1  15      158.86      154.25     12.10 o 
  -3   1  15      212.29      200.54     12.65 o 
  -2   1  15      934.02      929.77     21.14 o 
  -1   1  15       25.17       16.69      8.06 o 
   0   1  15      502.35      525.77     16.97 o 
   1   1  15      595.78      588.14     20.66 o 
   2   1  15      591.48      594.71     21.86 o 
   3   1  15       41.71       32.46     14.84 o 
   4   1  15      135.13      121.22     26.56 o 
 -10   2  15        9.93       -6.96     21.75 o 
  -9   2  15        0.63      -14.25     14.25 o 
  -8   2  15      299.97      316.64     20.30 o 
  -7   2  15      574.96      562.14     23.39 o 
  -6   2  15       56.82       83.24     14.80 o 
  -5   2  15        3.46       -4.77      7.78 o 
  -4   2  15        2.01        2.23      7.89 o 
  -3   2  15      213.72      234.00     12.72 o 
  -2   2  15      181.15      177.98     11.74 o 
  -1   2  15      168.66      188.48     12.47 o 
   0   2  15      431.92      450.93     19.07 o 
   1   2  15      300.48      283.51     20.47 o 
   2   2  15       44.65       69.85     18.65 o 
   3   2  15        7.06       -2.27     12.51 o 
   4   2  15      138.56      117.85     46.01 o 
 -10   3  15     1285.79     1283.55     43.19 o 
  -9   3  15        6.65       -0.70     13.62 o 
  -8   3  15       26.98        7.85     20.01 o 
  -7   3  15       16.53        0.45     12.21 o 
  -6   3  15      997.67      990.08     31.12 o 
  -5   3  15      936.97      912.38     29.06 o 
  -4   3  15      485.99      454.87     16.37 o 
  -3   3  15      450.86      438.22     15.32 o 
  -2   3  15      504.96      489.31     18.31 o 
  -1   3  15       95.76       92.89     12.51 o 
   0   3  15      654.65      675.63     22.98 o 
   1   3  15      145.70      132.51     15.41 o 
   2   3  15      282.83      304.46     31.11 o 
   3   3  15      502.33      507.04     30.22 o 
  -9   4  15      108.36       89.95     24.44 o 
  -8   4  15      303.69      336.38     22.43 o 
  -7   4  15       34.19       58.59     14.82 o 
  -6   4  15      524.87      557.40     27.00 o 
  -5   4  15      322.13      323.18     24.73 o 
  -4   4  15      148.53      129.09     14.89 o 
  -3   4  15       27.04       14.02     12.53 o 
  -2   4  15       17.62        9.63      9.93 o 
  -1   4  15      371.11      370.22     19.77 o 
   0   4  15      105.09      103.43     14.98 o 
   1   4  15      307.67      320.86     20.21 o 
   2   4  15      238.45      234.33     23.48 o 
  -8   5  15     2331.61     2391.52     56.73 o 
  -7   5  15       39.41       63.69     17.92 o 
  -6   5  15      119.16      164.10     21.91 o 
  -5   5  15      142.17      173.76     25.70 o 
  -4   5  15      156.16      137.17     19.38 o 
  -3   5  15      481.73      449.42     28.59 o 
  -2   5  15     1239.61     1223.49     42.11 o 
  -1   5  15        2.98        1.86     13.05 o 
   0   5  15       26.63       43.33     14.96 o 
   1   5  15      312.07      346.85     44.04 o 
  -6   6  15      349.23      327.84     31.50 o 
  -5   6  15       46.53       38.20     18.08 o 
  -4   6  15      444.40      401.29     29.15 o 
  -3   6  15      124.63      162.01     22.94 o 
  -2   6  15      119.82      100.35     20.31 o 
  -1   6  15       22.53       31.45     17.02 o 
   0   6  15       88.25      122.13     37.01 o 
 -10   0  16      940.39      953.19     91.06 o 
  -9   0  16       66.25       30.77     33.99 o 
  -8   0  16      186.89      180.60     20.13 o 
  -7   0  16      545.95      562.30     25.32 o 
  -6   0  16     1998.10     1966.56     50.64 o 
  -5   0  16      592.55      549.10     27.62 o 
  -4   0  16      805.01      828.55     32.50 o 
  -3   0  16     1293.94     1348.85     36.39 o 
  -2   0  16     1164.62     1160.12     37.15 o 
  -1   0  16     1673.72     1652.63     40.93 o 
   0   0  16     1926.99     1935.05     44.73 o 
   1   0  16      160.98      136.98     19.62 o 
   2   0  16       22.96       33.86     18.51 o 
   3   0  16        9.34        3.11     22.23 o 
 -10   1  16      149.21      108.93     30.46 o 
  -9   1  16       13.68      -17.43     19.13 o 
  -8   1  16       15.30        7.83     12.03 o 
  -7   1  16       76.55       76.18     13.64 o 
  -6   1  16      864.43      845.52     23.51 o 
  -5   1  16     1788.97     1696.98     32.13 o 
  -4   1  16     2184.53     2108.36     35.95 o 
  -3   1  16      351.13      353.44     15.06 o 
  -2   1  16        0.06        1.53      7.64 o 
  -1   1  16       23.64       23.35      8.36 o 
   0   1  16      245.31      236.33     13.81 o 
   1   1  16     1197.21     1184.37     31.35 o 
   2   1  16     1232.78     1256.34     36.88 o 
   3   1  16      451.70      476.40     37.70 o 
 -10   2  16      276.00      256.00     42.03 o 
  -9   2  16        6.47       -9.64     22.49 o 
  -8   2  16      434.99      470.68     23.07 o 
  -7   2  16       10.89       20.24     12.36 o 
  -6   2  16      518.87      543.31     24.52 o 
  -5   2  16       65.56       85.61     10.53 o 
  -4   2  16     1058.64      988.82     24.00 o 
  -3   2  16      494.78      488.94     17.17 o 
  -2   2  16     1769.27     1763.75     30.24 o 
  -1   2  16     1565.16     1617.71     30.40 o 
   0   2  16       11.83       -6.47      8.17 o 
   1   2  16       51.90       51.72     11.63 o 
   2   2  16      853.33      858.30     31.79 o 
   3   2  16      130.33      109.75     19.28 o 
  -9   3  16      154.57      132.03     22.69 o 
  -8   3  16       36.16       45.01     14.54 o 
  -7   3  16      336.84      339.12     20.84 o 
  -6   3  16      915.55      885.88     30.57 o 
  -5   3  16      361.15      318.21     22.22 o 
  -4   3  16      389.91      369.21     19.51 o 
  -3   3  16        3.99        4.78      8.77 o 
  -2   3  16       53.11       34.47     10.29 o 
  -1   3  16       57.88       41.73     10.96 o 
   0   3  16        1.88       -9.11      9.11 o 
   1   3  16       64.42       62.05     13.17 o 
   2   3  16      749.54      779.38     50.52 o 
  -9   4  16      411.53      419.88     29.71 o 
  -8   4  16       12.22       21.22     14.10 o 
  -7   4  16      631.74      635.24     34.04 o 
  -6   4  16        0.29       10.71     14.21 o 
  -5   4  16      283.38      348.47     25.86 o 
  -4   4  16      919.85      904.87     34.12 o 
  -3   4  16      431.05      398.78     26.53 o 
  -2   4  16        0.32       -9.05      9.05 o 
  -1   4  16       10.45        9.63     12.24 o 
   0   4  16      846.85      931.39     32.09 o 
   1   4  16        5.09        0.22     18.88 o 
   2   4  16       98.95      121.45     45.90 o 
  -8   5  16      157.98      142.13     22.44 o 
  -7   5  16      188.29      190.99     22.04 o 
  -6   5  16      166.04      128.82     21.98 o 
  -5   5  16      408.42      339.31     25.96 o 
  -4   5  16      113.64       94.57     19.78 o 
  -3   5  16      259.48      253.89     24.62 o 
  -2   5  16        7.81       -9.28     14.52 o 
  -1   5  16       25.59       53.86     17.45 o 
   0   5  16      164.29      177.23     19.15 o 
   1   5  16      101.41       63.80     42.89 o 
  -6   6  16      777.05      745.47     42.95 o 
  -5   6  16       79.75       64.80     19.95 o 
  -4   6  16      312.80      264.19     26.73 o 
  -3   6  16      140.11      131.17     23.10 o 
  -2   6  16      185.60      142.46     27.37 o 
  -1   6  16       65.96       72.41     29.60 o 
 -10   1  17      225.99      190.74     44.25 o 
  -9   1  17       96.33       55.75     17.16 o 
  -8   1  17       46.53       24.13     11.98 o 
  -7   1  17      102.97      106.54     17.89 o 
  -6   1  17      502.46      494.07     19.49 o 
  -5   1  17      894.83      934.38     24.77 o 
  -4   1  17       68.62       46.04     10.56 o 
  -3   1  17        1.26       -7.94      7.94 o 
  -2   1  17        0.61       -3.87      7.73 o 
  -1   1  17      451.30      492.52     17.42 o 
   0   1  17      618.74      611.94     22.21 o 
   1   1  17      408.38      436.00     21.26 o 
   2   1  17        9.39        4.74     13.68 o 
   3   1  17        0.45      -14.36     14.36 o 
 -10   2  17      131.83      177.66     36.77 o 
  -9   2  17       34.21       14.35     20.59 o 
  -8   2  17       28.73       25.94     11.39 o 
  -7   2  17        2.91       -5.77     12.56 o 
  -6   2  17        9.52        8.01     12.88 o 
  -5   2  17      464.58      480.79     18.33 o 
  -4   2  17       10.36        0.89      8.60 o 
  -3   2  17       23.97       20.26      8.83 o 
  -2   2  17       90.42       91.64     11.44 o 
  -1   2  17       74.64       85.00     12.44 o 
   0   2  17       38.82       53.62     11.93 o 
   1   2  17       11.41       17.31     12.22 o 
   2   2  17       13.03       40.67     17.09 o 
  -9   3  17       79.46       74.46     22.25 o 
  -8   3  17      248.40      287.15     20.08 o 
  -7   3  17      396.24      372.35     23.67 o 
  -6   3  17      144.13      135.00     17.29 o 
  -5   3  17        0.85      -12.71     13.41 o 
  -4   3  17      362.72      334.05     22.28 o 
  -3   3  17      453.45      477.74     20.35 o 
  -2   3  17        1.20       -9.13      9.13 o 
  -1   3  17       18.48       15.99     10.59 o 
   0   3  17      175.67      158.67     15.18 o 
   1   3  17      102.83      117.47     21.04 o 
   2   3  17      220.33      264.72     33.20 o 
  -8   4  17      125.48      149.05     21.90 o 
  -7   4  17       23.90       21.86     22.68 o 
  -6   4  17      293.28      249.27     23.67 o 
  -5   4  17       73.28       72.32     15.69 o 
  -4   4  17       97.03       78.76     17.71 o 
  -3   4  17       95.22      107.30     19.25 o 
  -2   4  17       24.57        3.30     10.83 o 
  -1   4  17      133.33      150.46     16.40 o 
   0   4  17       17.53       29.78     16.38 o 
   1   4  17      120.38      146.56     31.51 o 
  -7   5  17       15.18        2.68     15.82 o 
  -6   5  17     1007.44     1014.12     43.27 o 
  -5   5  17     1201.55     1218.22     45.43 o 
  -4   5  17       11.26      -13.95     13.95 o 
  -3   5  17       75.43       77.18     19.23 o 
  -2   5  17       13.95        6.57     22.99 o 
  -1   5  17      278.70      265.72     28.32 o 
   0   5  17      115.20      141.31     21.39 o 
  -4   6  17      174.47      142.94     34.59 o 
  -3   6  17      123.98      118.26     26.14 o 
 -10   0  18       86.39       24.00     70.74 o 
  -9   0  18       20.78      -26.62     43.04 o 
  -8   0  18     1247.38     1366.90     73.02 o 
  -7   0  18     1737.55     1817.83     51.41 o 
  -6   0  18     1354.09     1356.13     43.39 o 
  -5   0  18       42.45       50.76     15.09 o 
  -4   0  18      122.82       99.55     17.23 o 
  -3   0  18      288.24      268.23     20.03 o 
  -2   0  18     1150.48     1079.42     38.28 o 
  -1   0  18      798.87      798.86     31.38 o 
   0   0  18      337.48      345.84     30.39 o 
   1   0  18      244.44      232.56     27.55 o 
   2   0  18      289.31      320.63     41.60 o 
 -10   1  18        0.04       -6.30     52.74 o 
  -9   1  18       40.68       15.87     25.73 o 
  -8   1  18       20.69      -11.94     16.94 o 
  -7   1  18      150.97      137.74     24.19 o 
  -6   1  18      128.14      134.06     13.55 o 
  -5   1  18      442.43      460.51     22.51 o 
  -4   1  18      731.99      735.71     22.70 o 
  -3   1  18      615.60      621.10     19.98 o 
  -2   1  18      775.11      783.42     21.56 o 
  -1   1  18      686.25      711.57     23.89 o 
   0   1  18       42.11       45.05     10.94 o 
   1   1  18       97.64      125.79     16.91 o 
   2   1  18       11.24        0.67     13.29 o 
  -9   2  18      152.26      143.43     29.25 o 
  -8   2  18      494.48      504.05     25.47 o 
  -7   2  18       66.25       45.08     16.72 o 
  -6   2  18      472.08      422.70     23.21 o 
  -5   2  18     1017.98      967.19     31.14 o 
  -4   2  18       17.00        4.44      9.46 o 
  -3   2  18       78.34       76.96     10.77 o 
  -2   2  18      409.05      410.07     19.80 o 
  -1   2  18      238.51      240.96     16.50 o 
   0   2  18       56.33       37.14     11.32 o 
   1   2  18      300.92      338.78     30.98 o 
   2   2  18      400.22      415.11     30.71 o 
  -9   3  18       14.23      -11.58     19.25 o 
  -8   3  18        4.53       -7.54     13.97 o 
  -7   3  18       52.45       40.34     20.68 o 
  -6   3  18       10.73        6.66     13.54 o 
  -5   3  18        7.80      -11.78     16.84 o 
  -4   3  18      174.87      150.38     19.01 o 
  -3   3  18      189.55      174.08     16.15 o 
  -2   3  18      467.98      444.63     22.17 o 
  -1   3  18      451.46      469.63     24.88 o 
   0   3  18      678.92      717.50     28.10 o 
   1   3  18       19.69       40.94     19.55 o 
  -8   4  18      126.50      116.28     20.44 o 
  -7   4  18      332.05      263.54     25.09 o 
  -6   4  18      102.37       64.82     18.50 o 
  -5   4  18      266.20      239.17     22.65 o 
  -4   4  18        0.03      -15.20     15.20 o 
  -3   4  18      132.07       82.94     28.64 o 
  -2   4  18        8.21       -5.15     14.28 o 
  -1   4  18      673.10      661.99     30.17 o 
   0   4  18      165.40      179.94     20.09 o 
  -6   5  18      254.65      240.50     26.98 o 
  -5   5  18       64.89       28.64     19.26 o 
  -4   5  18        4.07      -15.32     15.32 o 
  -3   5  18        0.06      -13.85     13.85 o 
  -2   5  18      215.51      201.73     33.46 o 
  -1   5  18      440.89      382.72     45.21 o 
  -9   1  19       77.85       58.45     33.10 o 
  -8   1  19      158.38      121.05     18.49 o 
  -7   1  19      160.76      132.15     17.95 o 
  -6   1  19      765.25      780.51     29.80 o 
  -5   1  19        1.58       -8.60      8.60 o 
  -4   1  19       11.52       -1.39      9.22 o 
  -3   1  19      167.17      184.92     13.76 o 
  -2   1  19      407.13      490.16     19.61 o 
  -1   1  19       62.55       57.85     11.96 o 
   0   1  19      215.81      256.47     16.62 o 
   1   1  19      221.06      222.07     22.65 o 
  -9   2  19      332.09      292.70     25.93 o 
  -8   2  19      608.08      622.86     38.68 o 
  -7   2  19      158.47      194.16     19.87 o 
  -6   2  19       46.31       29.97     14.69 o 
  -5   2  19       29.52        3.15     14.13 o 
  -4   2  19        7.77        0.22     11.30 o 
  -3   2  19       66.42       44.90     11.84 o 
  -2   2  19        0.14       -2.52     10.13 o 
  -1   2  19       38.08       44.35     11.87 o 
   0   2  19       66.23       67.28     13.44 o 
   1   2  19        3.60       32.02     27.87 o 
  -8   3  19       30.03       -5.79     15.40 o 
  -7   3  19        7.71       -7.10     21.31 o 
  -6   3  19       76.09       85.35     19.62 o 
  -5   3  19      676.64      678.06     31.48 o 
  -4   3  19        4.91      -14.28     14.28 o 
  -3   3  19        4.43      -13.61     16.05 o 
  -2   3  19      107.04       83.65     14.18 o 
  -1   3  19      355.79      380.33     22.32 o 
   0   3  19      789.52      892.50     35.46 o 
  -7   4  19      127.49       67.13     20.77 o 
  -6   4  19      403.89      390.98     27.87 o 
  -5   4  19       64.03       78.40     20.83 o 
  -4   4  19       75.82       30.76     17.46 o 
  -3   4  19        2.33       -7.89     20.11 o 
  -2   4  19       65.54       41.54     18.02 o 
  -1   4  19        9.54       15.49     12.61 o 
  -5   5  19       77.19       41.00     22.62 o 
  -4   5  19       13.27      -19.24     19.24 o 
  -3   5  19      397.59      429.59     35.87 o 
  -9   0  20       67.36       48.31     34.42 o 
  -8   0  20     1266.45     1387.08     70.67 o 
  -7   0  20      655.16      717.58     37.93 o 
  -6   0  20       12.40      -15.51     15.51 o 
  -5   0  20     1132.85     1137.95     41.58 o 
  -4   0  20      393.02      412.01     27.91 o 
  -3   0  20      375.60      425.96     28.15 o 
  -2   0  20      220.02      233.55     20.82 o 
  -1   0  20       56.08       52.71     19.63 o 
   0   0  20      550.29      529.71     37.68 o 
  -9   1  20       48.68       14.33     45.21 o 
  -8   1  20      115.24      100.51     20.55 o 
  -7   1  20       33.80       15.85     14.50 o 
  -6   1  20       17.73        7.44     13.74 o 
  -5   1  20       26.65       23.18     11.34 o 
  -4   1  20        7.29       -9.49     13.74 o 
  -3   1  20       17.66       13.43      9.94 o 
  -2   1  20       15.99       20.87     11.16 o 
  -1   1  20        0.05       -9.50      9.50 o 
   0   1  20       64.10       76.90     15.48 o 
  -9   2  20        0.27      -24.88     31.06 o 
  -8   2  20        1.18        3.06     26.60 o 
  -7   2  20        3.65       -9.79     15.85 o 
  -6   2  20      812.87      837.33     31.53 o 
  -5   2  20      182.77      164.50     20.26 o 
  -4   2  20        0.57       -7.10     10.33 o 
  -3   2  20      384.19      364.23     21.32 o 
  -2   2  20      545.34      561.38     25.57 o 
  -1   2  20      460.57      472.94     22.06 o 
   0   2  20      157.10      199.18     18.43 o 
  -8   3  20        7.51       -6.66     17.56 o 
  -7   3  20      215.17      139.66     27.69 o 
  -6   3  20       33.32       -4.93     16.41 o 
  -5   3  20       17.60      -12.72     14.50 o 
  -4   3  20        6.59      -14.02     14.02 o 
  -3   3  20        0.06      -16.57     16.57 o 
  -2   3  20        3.66       -8.76     11.02 o 
  -1   3  20      392.11      452.24     26.75 o 
  -7   4  20      312.29      323.75     39.22 o 
  -6   4  20       60.78       33.77     20.76 o 
  -5   4  20      330.12      264.34     27.82 o 
  -4   4  20     1189.95     1265.94     46.40 o 
  -3   4  20      365.60      374.30     29.15 o 
  -2   4  20      167.96      174.22     26.00 o 
  -9   1  21      260.24      330.30     38.93 o 
  -8   1  21        8.56      -18.64     31.15 o 
  -7   1  21      465.73      475.72     31.99 o 
  -6   1  21      352.60      403.33     24.60 o 
  -5   1  21      158.46      196.34     16.02 o 
  -4   1  21      188.93      205.43     16.09 o 
  -3   1  21      144.01      158.50     17.94 o 
  -2   1  21       75.67       97.40     16.81 o 
  -1   1  21       59.44       73.14     15.70 o 
  -8   2  21        9.81      -20.62     20.62 o 
  -7   2  21       14.12       14.50     24.21 o 
  -6   2  21        0.00      -14.31     14.31 o 
  -5   2  21       17.93       -4.39     14.29 o 
  -4   2  21       35.73        1.95     16.09 o 
  -3   2  21      443.92      470.82     24.37 o 
  -2   2  21      158.84      175.73     18.68 o 
  -1   2  21      186.06      194.77     24.35 o 
  -7   3  21       34.43       -5.16     18.70 o 
  -6   3  21      105.56       56.21     20.33 o 
  -5   3  21        0.93      -15.62     15.62 o 
  -4   3  21      768.47      793.88     37.54 o 
  -3   3  21      456.35      436.84     30.30 o 
  -2   3  21       95.28       72.92     19.55 o 
  -5   4  21       42.52        4.44     22.06 o 
  -4   4  21      351.30      403.62     51.97 o 
  -8   0  22       42.85       39.61     52.40 o 
  -7   0  22      425.64      439.56     45.48 o 
  -6   0  22        1.09       -6.34     15.81 o 
  -5   0  22     1276.50     1432.36     49.07 o 
  -4   0  22       10.87       -1.20     15.33 o 
  -3   0  22       50.35       32.50     18.93 o 
  -2   0  22       79.82       97.59     22.93 o 
  -8   1  22      525.82      503.71     46.46 o 
  -7   1  22      265.31      239.00     28.71 o 
  -6   1  22      199.53      188.39     19.96 o 
  -5   1  22        8.53      -12.72     13.36 o 
  -4   1  22        8.92       -8.22     11.12 o 
  -3   1  22       38.58       24.20     13.56 o 
  -2   1  22      111.85      136.60     21.51 o 
  -7   2  22      206.50      174.73     23.47 o 
  -6   2  22      327.61      296.09     29.65 o 
  -5   2  22      121.96       84.87     20.80 o 
  -4   2  22      152.34      176.13     23.34 o 
  -3   2  22      639.64      713.57     29.80 o 
  -2   2  22        1.91      -14.36     14.36 o 
  -6   3  22        6.59      -18.94     18.94 o 
  -5   3  22        9.14      -18.61     18.61 o 
  -4   3  22      100.33       61.23     20.67 o 
  -7   1  23      618.46      655.65     39.64 o 
  -6   1  23      313.71      295.00     25.67 o 
  -5   1  23      172.39      160.62     20.78 o 
  -4   1  23       90.54       72.07     16.00 o 
  -3   1  23      646.86      648.40     50.63 o 
  -6   2  23      194.40      161.58     36.67 o 
  -5   2  23       93.44       76.54     21.31 o 
                                                 
